# Supplementary material for: A DasA family sugar binding protein Ste2 links nutrient and oxidative stress to exopolysaccharides production in Streptomyces sp. 139
Source: BMC Microbiol. 2022 Mar 8;22:69. doi: 10.1186/s12866-022-02472-7 (PMC8902715; doi:10.1186/s12866-022-02472-7)
Supplement: Supplementary file 2 — Additional file 2. [file 12866_2022_2472_MOESM2_ESM.xlsx]

## Sheet: Sheet1
A DasA family sugar binding protein Ste2 links nutrient and oxidative stress to exopolysaccharides production in Streptomyces sp. 139
Mengxin Geng1, Limei Ai1, Ming Ma1, Panpan Li2, Lianhong Guo1, Guangzhi Shan2, Liping Bai1*
1 NHC Key Laboratory of Biotechnology of Antibiotics, CAMS Key Laboratory of Synthetic Biology for Drug Innovation, Institute of Medicinal Biotechnology, Chinese Academy of Medical Sciences & Peking Union Medical College, Beijing 100050, China
2 Analytical & Testing Center, Institute of Medicinal Biotechnology, Chinese Academy of Medical Sciences & Peking Union Medical College, Beijing 100050, China
* Correspondence:
Corresponding Author
lipingbai1973@163.com
Tel./Fax: (010)63013336
Table S1. A full list of genes being significantly up- or down-regulated in the ste2 disruption strain D2 compared to S139 WT strain. The function, KEGG orthology, and a result of BLAST are shown for each gene, respectively.

## Sheet: S139-VS-S139D2.GeneDiffExpFilte
GeneID	Length	S139-Expression	S139D2-Expression	log2FoldChange(S139D2/S139)	Up-Down-Regulation(S139D2/S139)	Padj	P value	type	KEGG Orthology	GO Component	GO Function	GO Process	Blast nr
S139GL002846	2862	414.721	87.1477	-2.25061	Down	9.21349e-22	7.30693e-23	known_mRNA	K01179|1|4.9e-230|803.1|ate:Athe_1867|endoglucanase [EC:3.2.1.4]	-	-	-	WP_024883813.1/0.0e+00/cellulose 1,4-beta-cellobiosidase [Streptomyces sp. CNH189]
S139GL003756	606	89.1245	21.0263	-2.08363	Down	3.67488e-10	8.41946e-11	known_mRNA	K02003|1|5.9e-08|63.2|sct:SCAT_3830|putative ABC transport system ATP-binding protein;K08300|2|2.2e-07|61.2|satk:SA2016_2328|ribonuclease E [EC:3.1.26.12];K08301|2|2.2e-07|61.2|satk:SA2016_2328|ribonuclease G [EC:3.1.26.-];K02519|3|2.9e-07|60.8|fri:FraEuI1c_1102|translation initiation factor IF-2	-	-	-	WP_051791994.1/6.5e-84/MULTISPECIES: HD domain-containing protein [Streptomyces]
S139GL000687	504	3909.58	16423.1	2.07064	Up	1.40379e-23	9.48368e-25	known_mRNA	K02879|1|1.6e-80|303.9|strd:NI25_15295|large subunit ribosomal protein L17	GO:0005840//ribosome	GO:0003735//structural constituent of ribosome	GO:0006412//translation	WP_093546068.1/2.1e-83/MULTISPECIES: 50S ribosomal protein L17 [Streptomyces]
S139GL004199	552	13.5056	5.41817	-1.31768	Down	0.03097	0.0192306	known_mRNA	K02519|1|8.2e-09|65.9|fre:Franean1_1182|translation initiation factor IF-2	-	-	-	WP_024887735.1/8.6e-83/DUF998 domain-containing protein [Streptomyces sp. CNH189]
S139GL003888	942	260.036	85.4579	-1.60542	Down	7.67538e-10	1.8126e-10	known_mRNA	K03799|1|1.5e-148|530.8|slv:SLIV_26705|heat shock protein HtpX [EC:3.4.24.-]	GO:0016021//integral component of membrane;GO:0005886//plasma membrane;GO:0016021//integral component of membrane;GO:0005886//plasma membrane;GO:0016021//integral component of membrane;GO:0005886//plasma membrane;GO:0016021//integral component of membrane;GO:0005886//plasma membrane;GO:0016021//integral component of membrane;GO:0005886//plasma membrane	GO:0046872//metal ion binding;GO:0004222//metalloendopeptidase activity;GO:0004222//metalloendopeptidase activity;GO:0008270//zinc ion binding;GO:0004222//metalloendopeptidase activity;GO:0008270//zinc ion binding;GO:0004222//metalloendopeptidase activity;GO:0008270//zinc ion binding;GO:0004222//metalloendopeptidase activity;GO:0008270//zinc ion binding	-	WP_004932036.1/2.2e-155/zinc metalloprotease HtpX [Streptomyces griseoflavus]
S139GL003190	558	33.4824	4.21154	-2.99098	Down	6.62185e-07	2.11911e-07	known_mRNA	K00299|1|1.3e-89|334.3|strf:ASR50_31285|FMN reductase [EC:1.5.1.38]	-	GO:0008752//FMN reductase activity	GO:0046306//alkanesulfonate catabolic process	WP_024883633.1/1.7e-94/FMN reductase (NADPH) [Streptomyces sp. CNH189]
S139GL002653	1674	824.574	2166.65	1.39375	Up	1.22858e-19	1.16922e-20	known_mRNA	K01895|1|3.9e-296|1021.9|srw:TUE45_06819|acetyl-CoA synthetase [EC:6.2.1.1]	-	GO:0003824//catalytic activity	GO:0008152//metabolic process	WP_024883991.1/0.0e+00/AMP-dependent synthetase [Streptomyces sp. CNH189]
S139GL003223	1518	2875.46	9511.1	1.72582	Up	8.7303e-17	1.06677e-17	known_mRNA	K00033|1|5.9e-259|898.3|srw:TUE45_00134|6-phosphogluconate dehydrogenase [EC:1.1.1.44 1.1.1.343]	-	GO:0004616//phosphogluconate dehydrogenase (decarboxylating) activity;GO:0004616//phosphogluconate dehydrogenase (decarboxylating) activity	GO:0019521//D-gluconate metabolic process;GO:0006098//pentose-phosphate shunt;GO:0019521//D-gluconate metabolic process;GO:0006098//pentose-phosphate shunt	WP_006131761.1/3.4e-267/phosphogluconate dehydrogenase (NADP(+)-dependent, decarboxylating) [Streptomyces gancidicus]
S139GL000387	798	180.312	490.709	1.44437	Up	5.73939e-19	5.7908e-20	known_mRNA	K03525|1|9.7e-144|514.6|strf:ASR50_14780|type III pantothenate kinase [EC:2.7.1.33]	GO:0005737//cytoplasm	GO:0005524//ATP binding;GO:0046872//metal ion binding;GO:0004594//pantothenate kinase activity	GO:0015937//coenzyme A biosynthetic process	WP_024885862.1/1.1e-144/type III pantothenate kinase [Streptomyces sp. CNH189]
S139GL004799	1422	3510.13	7839.34	1.15921	Up	1.27058e-12	2.33627e-13	known_mRNA	K09014|1|1.1e-267|927.2|sdv:BN159_6565|Fe-S cluster assembly protein SufB	-	-	GO:0016226//iron-sulfur cluster assembly;GO:0016226//iron-sulfur cluster assembly;GO:0016226//iron-sulfur cluster assembly	WP_071368927.1/4.2e-267/Fe-S cluster assembly protein SufB [Streptomyces sp. MUSC 93]
S139GL000492	678	743.897	4701.91	2.66007	Up	2.561e-99	4.88955e-102	known_mRNA	-	-	GO:0003824//catalytic activity	GO:0005975//carbohydrate metabolic process	WP_024883027.1/8.9e-82/hypothetical protein [Streptomyces sp. CNH189]
S139GL002086	1029	294.462	108.841	-1.43586	Down	3.74886e-12	7.17949e-13	known_mRNA	K01271|1|2.3e-60|238.0|sen:SACE_2074|Xaa-Pro dipeptidase [EC:3.4.13.9];K01262|3|3.0e-44|184.5|tmr:Tmar_1187|Xaa-Pro aminopeptidase [EC:3.4.11.9]	-	GO:0016787//hydrolase activity	-	WP_024887375.1/1.6e-183/aminopeptidase P family protein [Streptomyces sp. CNH189]
S139GL001867	1356	188.823	67.2094	-1.4903	Down	3.33815e-11	6.94201e-12	known_mRNA	K10112|1|6.3e-228|795.0|strf:ASR50_08175|multiple sugar transport system ATP-binding protein	GO:0043190//ATP-binding cassette (ABC) transporter complex	GO:0005524//ATP binding;GO:0016887//ATPase activity	GO:0008643//carbohydrate transport	WP_024885237.1/8.7e-246/ABC transporter ATP-binding protein [Streptomyces sp. CNH189]
S139GL001592	1527	1321.13	2979.16	1.17314	Up	1.31816e-15	1.83137e-16	known_mRNA	K06168|1|3.4e-286|988.8|strf:ASR50_26165|tRNA-2-methylthio-N6-dimethylallyladenosine synthase [EC:2.8.4.3]	GO:0005737//cytoplasm	GO:0051539//4 iron, 4 sulfur cluster binding;GO:0046872//metal ion binding;GO:0016740//transferase activity	GO:0006400//tRNA modification	WP_024885664.1/7.2e-289/tRNA (N6-isopentenyl adenosine(37)-C2)-methylthiotransferase MiaB [Streptomyces sp. CNH189]
S139GL004230	375	5.01382	1.45672	-1.78318	Down	0.0395977	0.0250589	known_mRNA	K06199|1|1.2e-32|144.4|ssx:SACTE_1398|fluoride exporter	GO:0005887//integral component of plasma membrane;GO:0005887//integral component of plasma membrane;GO:0005887//integral component of plasma membrane	GO:0015103//inorganic anion transmembrane transporter activity;GO:0015103//inorganic anion transmembrane transporter activity;GO:0015103//inorganic anion transmembrane transporter activity	-	WP_055574893.1/9.7e-54/CrcB family protein [Streptomyces prasinopilosus]
S139GL005029	1638	19713	43065.2	1.12737	Up	4.17542e-07	1.30555e-07	known_mRNA	K03891|1|1.3e-307|1060.1|samb:SAM23877_2244|ubiquinol-cytochrome c reductase cytochrome b subunit	GO:0016021//integral component of membrane;GO:0016021//integral component of membrane;GO:0016021//integral component of membrane;GO:0016021//integral component of membrane	GO:0009055//electron transfer activity;GO:0016491//oxidoreductase activity;GO:0009055//electron transfer activity;GO:0016491//oxidoreductase activity;GO:0009055//electron transfer activity;GO:0016491//oxidoreductase activity;GO:0009055//electron transfer activity;GO:0016491//oxidoreductase activity	GO:0022904//respiratory electron transport chain;GO:0022904//respiratory electron transport chain;GO:0022904//respiratory electron transport chain;GO:0022904//respiratory electron transport chain	WP_004932125.1/0.0e+00/ubiquinol-cytochrome c reductase cytochrome b subunit [Streptomyces griseoflavus]
S139GL003440	1125	71.5867	23.9344	-1.58061	Down	3.37456e-06	1.1726e-06	known_mRNA	K07402|1|6.9e-196|688.3|strf:ASR50_32545|xanthine dehydrogenase accessory factor	-	-	-	WP_024883422.1/4.4e-203/XshC-Cox1 family protein [Streptomyces sp. CNH189]
S139GL002682	915	104.846	46.5477	-1.17149	Down	1.59898e-05	6.00938e-06	known_mRNA	K13979|1|2.0e-20|105.1|smal:SMALA_2990|uncharacterized zinc-type alcohol dehydrogenase-like protein [EC:1.-.-.-];K02519|2|3.7e-14|84.3|synr:KR49_05605|translation initiation factor IF-2;K03407|5|1.7e-11|75.5|abs:AZOBR_200201|two-component system, chemotaxis family, sensor kinase CheA [EC:2.7.13.3]	-	GO:0043565//sequence-specific DNA binding	-	WP_024883965.1/3.0e-157/XRE family transcriptional regulator [Streptomyces sp. CNH189]
S139GL001808	654	193.873	80.4265	-1.26937	Down	4.70664e-09	1.1993e-09	known_mRNA	K06024|1|6.4e-109|398.7|strf:ASR50_08525|segregation and condensation protein B	GO:0005737//cytoplasm	-	GO:0051301//cell division;GO:0051304//chromosome separation	WP_024885294.1/7.7e-115/SMC-Scp complex subunit ScpB [Streptomyces sp. CNH189]
S139GL004800	714	954.182	2336.87	1.29224	Up	3.86546e-18	4.22936e-19	known_mRNA	K09012|1|5.7e-18|96.7|arp:NIES39_C05390|DeoR family transcriptional regulator, suf operon transcriptional repressor	-	GO:0003700//DNA binding transcription factor activity	-	WP_024887262.1/7.3e-127/transcriptional regulator [Streptomyces sp. CNH189]
S139GL004790	990	1014.6	4561.12	2.16848	Up	2.34037e-32	8.04297e-34	known_mRNA	K00674|1|1.2e-178|630.9|strf:ASR50_09310|2,3,4,5-tetrahydropyridine-2,6-dicarboxylate N-succinyltransferase [EC:2.3.1.117]	-	-	-	WP_024887252.1/1.9e-181/2,3,4,5-tetrahydropyridine-2,6-dicarboxylate N-succinyltransferase [Streptomyces sp. CNH189]
S139GL000684	339	1980.73	5636.74	1.50883	Up	1.10263e-19	1.04611e-20	known_mRNA	K02952|1|7.2e-56|221.5|stsi:A4E84_24385|small subunit ribosomal protein S13	GO:0005829//cytosol;GO:0015935//small ribosomal subunit;GO:0005840//ribosome;GO:0005840//ribosome;GO:0005840//ribosome;GO:0005840//ribosome;GO:0005840//ribosome;GO:0005840//ribosome;GO:0005840//ribosome;GO:0005840//ribosome;GO:0005840//ribosome;GO:0005840//ribosome;GO:0005840//ribosome;GO:0005840//ribosome;GO:0005840//ribosome;GO:0005840//ribosome;GO:0005840//ribosome;GO:0005840//ribosome;GO:0005…	GO:0019843//rRNA binding;GO:0003735//structural constituent of ribosome;GO:0000049//tRNA binding;GO:0019843//rRNA binding;GO:0003735//structural constituent of ribosome;GO:0000049//tRNA binding;GO:0019843//rRNA binding;GO:0003735//structural constituent of ribosome;GO:0000049//tRNA binding;GO:0019843//rRNA binding;GO:0003735//structural constituent of ribosome;GO:0000049//tRNA binding;GO:0019843/…	GO:0042254//ribosome biogenesis;GO:0006412//translation;GO:0006412//translation;GO:0006412//translation;GO:0006412//translation;GO:0006412//translation;GO:0006412//translation;GO:0006412//translation;GO:0006412//translation;GO:0006412//translation;GO:0006412//translation;GO:0006412//translation;GO:0006412//translation;GO:0006412//translation;GO:0006412//translation;GO:0006412//translation;GO:0006…	WP_010036675.1/7.9e-55/MULTISPECIES: 30S ribosomal protein S13 [Streptomyces]
S139GL002811	702	53.7048	116.446	1.11654	Up	0.00030571	0.000135502	known_mRNA	K21449|1|1.3e-11|75.5|aun:AWM73_05835|trimeric autotransporter adhesin	-	-	-	WP_031136409.1/1.4e-69/MULTISPECIES: hypothetical protein [Streptomyces]
S139GL003206	885	49.0935	23.8849	-1.03943	Down	0.0035074	0.00183071	known_mRNA	K05714|1|1.1e-66|258.8|fri:FraEuI1c_5356|2-hydroxy-6-oxonona-2,4-dienedioate hydrolase [EC:3.7.1.14]	-	GO:0016787//hydrolase activity;GO:0016787//hydrolase activity	-	WP_048455091.1/4.6e-163/alpha/beta hydrolase [Streptomyces sp. HNS054]
S139GL006060	786	82.1173	15.7518	-2.38217	Down	1.86233e-10	4.13548e-11	known_mRNA	K15777|1|1.3e-135|487.6|stsi:A4E84_16855|4,5-DOPA dioxygenase extradiol [EC:1.13.11.-]	-	-	-	EMF29577.1/1.4e-142/oxidoreductase [Streptomyces gancidicus BKS 13-15]
S139GL001226	816	5787.58	17783.4	1.6195	Up	2.52174e-35	6.62933e-37	known_mRNA	K02113|1|1.7e-119|434.1|sco:SCO5370|F-type H+-transporting ATPase subunit delta	GO:0005886//plasma membrane;GO:0045261//proton-transporting ATP synthase complex, catalytic core F(1);GO:0005886//plasma membrane;GO:0045261//proton-transporting ATP synthase complex, catalytic core F(1)	GO:0046933//proton-transporting ATP synthase activity, rotational mechanism;GO:0046933//proton-transporting ATP synthase activity, rotational mechanism	GO:0015986//ATP synthesis coupled proton transport;GO:0015986//ATP synthesis coupled proton transport	WP_024884522.1/1.4e-137/F0F1 ATP synthase subunit delta [Streptomyces sp. CNH189]
S139GL000160	306	1201.74	2909.18	1.27549	Up	2.2564e-20	2.02145e-21	known_mRNA	-	-	-	-	WP_085572259.1/8.7e-45/hypothetical protein [Streptomyces sp. 13-12-16]
S139GL000928	1323	680.808	301.031	-1.17733	Down	5.54934e-12	1.07662e-12	known_mRNA	K03322|1|7.5e-16|90.5|naj:B1756_18075|manganese transport protein;K01966|2|3.8e-12|78.2|git:C6V83_14925|propionyl-CoA carboxylase beta chain [EC:6.4.1.3 2.1.3.15];K02343|3|1.2e-10|73.2|afs:AFR_41810|DNA polymerase III subunit gamma/tau [EC:2.7.7.7]	GO:0016021//integral component of membrane;GO:0005886//plasma membrane;GO:0016021//integral component of membrane;GO:0005886//plasma membrane	GO:0005215//transporter activity;GO:0005215//transporter activity	-	WP_024886656.1/3.2e-253/divalent metal cation transporter [Streptomyces sp. CNH189]
S139GL003568	1401	243.612	107.708	-1.17746	Down	3.04304e-07	9.33605e-08	known_mRNA	K02519|1|2.2e-21|109.0|cfl:Cfla_1510|translation initiation factor IF-2	-	-	-	WP_024887116.1/9.6e-256/hypothetical protein [Streptomyces sp. CNH189]
S139GL006169	294	40.4231	104.287	1.3673	Up	3.9757e-08	1.11045e-08	known_mRNA	-	GO:0016021//integral component of membrane	-	-	WP_024884199.1/4.3e-49/DUF2530 domain-containing protein [Streptomyces sp. CNH189]
S139GL003195	1065	408.694	1896.2	2.21402	Up	5.1313e-29	2.26082e-30	known_mRNA	K03582|1|1.3e-10|72.8|bpm:BURPS1710b_1520|exodeoxyribonuclease V beta subunit [EC:3.1.11.5];K06178|3|8.4e-10|70.1|rce:RC1_3597|23S rRNA pseudouridine2605 synthase [EC:5.4.99.22];K06182|5|1.9e-09|68.9|bstl:BBJ41_01800|23S rRNA pseudouridine2604 synthase [EC:5.4.99.21]	GO:0016021//integral component of membrane	-	-	WP_024883629.1/2.7e-186/hypothetical protein [Streptomyces sp. CNH189]
S139GL002400	924	596.684	2784.73	2.2225	Up	5.82191e-35	1.56471e-36	known_mRNA	K04091|1|6.9e-117|425.6|sen:SACE_1633|alkanesulfonate monooxygenase [EC:1.14.14.5];K08303|3|3.5e-20|104.4|sta:STHERM_c21690|putative protease [EC:3.4.-.-];K11904|5|4.0e-16|90.9|yro:CH64_3139|type VI secretion system secreted protein VgrG	-	-	-	WP_024884814.1/3.4e-169/LLM class F420-dependent oxidoreductase [Streptomyces sp. CNH189]
S139GL001074	1617	4649.32	497.539	-3.22414	Down	7.37855e-10	1.73925e-10	known_mRNA	K21011|1|7.7e-31|140.6|dod:DCS32_14005|polysaccharide biosynthesis protein PelF;K18930|5|2.6e-26|125.6|cet:B8281_04385|D-lactate dehydrogenase	-	GO:0016740//transferase activity	-	WP_037722576.1/1.0e-301/transferase [Streptomyces sp. CNH189]
S139GL003149	792	760.304	263.185	-1.5305	Down	4.69361e-18	5.19061e-19	known_mRNA	K01531|1|7.6e-16|89.7|mfu:LILAB_26085|Mg2+-importing ATPase [EC:3.6.3.2];K06182|2|4.6e-13|80.5|stp:Strop_3075|23S rRNA pseudouridine2604 synthase [EC:5.4.99.21];K21471|3|7.9e-13|79.7|cceu:CBR64_04160|peptidoglycan DL-endopeptidase CwlO [EC:3.4.-.-];K01479|4|1.0e-12|79.3|lcb:LCABL_17680|formiminoglutamase [EC:3.5.3.8];K02519|5|7.4e-11|73.2|ksk:KSE_53070|translation initiation factor IF-2	-	GO:0016787//hydrolase activity	-	WP_024883671.1/2.6e-141/N-formylglutamate amidohydrolase [Streptomyces sp. CNH189]
S139GL000921	1266	148.805	319.357	1.10174	Up	7.5831e-11	1.62487e-11	known_mRNA	K01753|1|1.6e-79|302.0|masz:C9I28_02555|D-serine dehydratase [EC:4.3.1.18]	-	-	-	WP_024886650.1/8.7e-232/amino acid deaminase [Streptomyces sp. CNH189]
S139GL001050	1134	1526.8	3580.47	1.22963	Up	7.89499e-22	6.21489e-23	known_mRNA	K03593|1|4.4e-198|695.7|srn:A4G23_03765|ATP-binding protein involved in chromosome partitioning	-	GO:0005524//ATP binding;GO:0016887//ATPase activity;GO:0051536//iron-sulfur cluster binding;GO:0046872//metal ion binding;GO:0005524//ATP binding;GO:0016887//ATPase activity;GO:0051536//iron-sulfur cluster binding;GO:0046872//metal ion binding;GO:0005524//ATP binding;GO:0016887//ATPase activity;GO:0051536//iron-sulfur cluster binding;GO:0046872//metal ion binding;GO:0005524//ATP binding;GO:001688…	-	WP_006134540.1/2.1e-208/MULTISPECIES: MRP family ATP-binding protein [Streptomyces]
S139GL001242	324	65.4688	149.771	1.19388	Up	1.04088e-06	3.4059e-07	known_mRNA	K04749|1|1.2e-07|61.2|hsc:HVS_15435|anti-sigma B factor antagonist	-	GO:0045152//antisigma factor binding;GO:0045152//antisigma factor binding;GO:0045152//antisigma factor binding;GO:0045152//antisigma factor binding	GO:0006355//regulation of transcription, DNA-templated;GO:0006355//regulation of transcription, DNA-templated;GO:0006355//regulation of transcription, DNA-templated;GO:0006355//regulation of transcription, DNA-templated	WP_019524073.1/1.6e-52/MULTISPECIES: anti-sigma factor antagonist [Actinobacteria]
S139GL005448	1101	1954.41	5569.12	1.51071	Up	4.71514e-29	2.06361e-30	known_mRNA	K02519|1|1.4e-15|89.4|scy:SCATT_44820|translation initiation factor IF-2	-	-	-	WP_024888327.1/7.4e-203/peptidase M48 [Streptomyces sp. CNH189]
S139GL002269	1269	984.456	438.384	-1.16713	Down	3.99158e-11	8.35952e-12	known_mRNA	K01799|1|8.5e-25|120.2|acta:C1701_21825|maleate isomerase [EC:5.2.1.1];K21471|2|3.9e-22|111.3|cceu:CBR64_04160|peptidoglycan DL-endopeptidase CwlO [EC:3.4.-.-];K00882|5|6.3e-20|104.0|rsn:RSPO_c00646|1-phosphofructokinase [EC:2.7.1.56]	-	-	-	WP_078540890.1/1.1e-234/N-acetyltransferase [Streptomyces sp. CNH189]
S139GL004766	729	633.09	2162.55	1.77225	Up	1.76066e-27	8.68822e-29	known_mRNA	K07009|1|3.0e-131|473.0|scx:AS200_37645|uncharacterized protein	-	GO:0003824//catalytic activity;GO:0016740//transferase activity	GO:0009236//cobalamin biosynthetic process;GO:0006541//glutamine metabolic process;GO:0009236//cobalamin biosynthetic process;GO:0006541//glutamine metabolic process	WP_024884934.1/1.3e-134/glutamine amidotransferase [Streptomyces sp. CNH189]
S139GL003966	816	1131.17	170.024	-2.734	Down	1.04843e-32	3.4183e-34	known_mRNA	-	-	-	-	WP_055620118.1/1.4e-126/DUF1963 domain-containing protein [Streptomyces sp. JHA19]
S139GL004279	489	23.6028	11.5514	-1.03089	Down	0.0249013	0.0151587	known_mRNA	K08301|1|1.2e-06|58.5|msd:MYSTI_06233|ribonuclease G [EC:3.1.26.-];K03316|4|3.4e-06|57.0|abs:AZOBR_p110092|monovalent cation:H+ antiporter, CPA1 family	GO:0016021//integral component of membrane;GO:0016021//integral component of membrane	-	-	WP_024887798.1/1.4e-76/hypothetical protein [Streptomyces sp. CNH189]
S139GL005401	1068	257.595	37.3089	-2.78751	Down	8.9446e-31	3.44175e-32	known_mRNA	K21449|1|1.4e-12|79.3|hif:HIBPF_06240|trimeric autotransporter adhesin	-	GO:0004222//metalloendopeptidase activity;GO:0004222//metalloendopeptidase activity;GO:0004222//metalloendopeptidase activity	-	WP_004931533.1/5.0e-180/peptidase M4 [Streptomyces griseoflavus]
S139GL004013	588	9637.37	2037.77	-2.24165	Down	0.00201777	0.00101022	known_mRNA	K06178|1|2.5e-08|64.3|psl:Psta_4648|23S rRNA pseudouridine2605 synthase [EC:5.4.99.22];K11904|2|1.4e-06|58.5|bpse:BDL_5941|type VI secretion system secreted protein VgrG;K19340|3|2.4e-06|57.8|bpm:BURPS1710b_2257|Cu-processing system ATP-binding protein	-	GO:0005509//calcium ion binding	-	WP_024886898.1/2.0e-90/calcium-binding protein [Streptomyces sp. CNH189]
S139GL002904	1281	96.5957	40.3227	-1.26037	Down	2.23814e-05	8.589e-06	known_mRNA	K02027|1|4.4e-231|805.4|strf:ASR50_29600|multiple sugar transport system substrate-binding protein	-	-	GO:0006810//transport	EMF30075.1/8.8e-232/sugar ABC transporter substrate-binding protein [Streptomyces gancidicus BKS 13-15]
S139GL004156	1029	40.7495	6.20394	-2.71553	Down	2.36174e-08	6.455e-09	known_mRNA	K21401|1|9.0e-25|119.8|mrm:A7982_07677|menaquinone-9 beta-reductase [EC:1.3.99.38]	-	GO:0071949//FAD binding;GO:0004497//monooxygenase activity	-	WP_024887696.1/1.7e-188/NAD(P)/FAD-dependent oxidoreductase [Streptomyces sp. CNH189]
S139GL003520	822	650.885	2019.86	1.63378	Up	2.78187e-20	2.50854e-21	known_mRNA	K02519|1|7.0e-12|76.6|sma:SAVERM_2551|translation initiation factor IF-2	-	-	-	WP_024888279.1/1.1e-153/SAM-dependent methyltransferase [Streptomyces sp. CNH189]
S139GL003246	2175	9862.3	2850.48	-1.79072	Down	0.000248787	0.0001087	known_mRNA	K20470|1|1.3e-195|688.3|fre:Franean1_6797|trehalose monomycolate/heme transporter;K06994|4|3.3e-162|577.4|sro:Sros_8829|putative drug exporter of the RND superfamily	GO:0016021//integral component of membrane;GO:0016021//integral component of membrane;GO:0016021//integral component of membrane	-	-	WP_064535657.1/0.0e+00/hypothetical protein [Streptomyces sp. SAT1]
S139GL003688	384	42.9106	21.0598	-1.02684	Down	0.00832257	0.00464103	known_mRNA	-	-	GO:0003824//catalytic activity;GO:0030151//molybdenum ion binding;GO:0030170//pyridoxal phosphate binding	-	WP_024887006.1/9.5e-65/hypothetical protein [Streptomyces sp. CNH189]
S139GL004392	4323	195.041	42.2203	-2.20777	Down	1.72685e-16	2.16586e-17	known_mRNA	K12955|1|0.0e+00|2168.7|stsi:A4E84_01760|cation-transporting P-type ATPase I [EC:3.6.3.-]	-	-	-	WP_024887645.1/0.0e+00/cation-translocating P-type ATPase [Streptomyces sp. CNH189]
S139GL001085	3582	2182.19	1016.11	-1.10272	Down	6.93035e-09	1.79035e-09	known_mRNA	K03657|1|0.0e+00|2105.5|strf:ASR50_23570|DNA helicase II / ATP-dependent DNA helicase PcrA [EC:3.6.4.12]	-	-	-	WP_024884371.1/0.0e+00/ATP-dependent DNA helicase [Streptomyces sp. CNH189]
S139GL002357	1377	281.123	53.8518	-2.38414	Down	1.0185e-25	5.77386e-27	known_mRNA	K01669|1|1.6e-242|843.6|strf:ASR50_26815|deoxyribodipyrimidine photo-lyase [EC:4.1.99.3]	-	GO:0016829//lyase activity	GO:0018298//protein-chromophore linkage	WP_024885554.1/2.6e-253/deoxyribodipyrimidine photo-lyase [Streptomyces sp. CNH189]
S139GL004049	846	61.2703	23.4385	-1.38631	Down	5.93139e-05	2.40252e-05	known_mRNA	K02031|1|9.3e-137|491.5|sco:SCO7566|peptide/nickel transport system ATP-binding protein;K15583|2|1.2e-136|491.1|slv:SLIV_01480|oligopeptide transport system ATP-binding protein	-	-	-	WP_024886862.1/1.2e-147/ABC transporter ATP-binding protein [Streptomyces sp. CNH189]
S139GL002658	546	44.014	13.9805	-1.65455	Down	9.87981e-05	4.11066e-05	known_mRNA	K00919|1|1.8e-11|74.7|rhd:R2APBS1_0952|4-diphosphocytidyl-2-C-methyl-D-erythritol kinase [EC:2.7.1.148];K02519|3|4.3e-10|70.1|ksk:KSE_53070|translation initiation factor IF-2;K01990|4|2.1e-09|67.8|plab:C6361_11015|ABC-2 type transport system ATP-binding protein	-	GO:0008080//N-acetyltransferase activity;GO:0008080//N-acetyltransferase activity	-	WP_078540762.1/3.5e-89/GNAT family N-acetyltransferase [Streptomyces sp. CNH189]
S139GL001184	939	170.453	28.842	-2.56313	Down	2.90644e-21	2.42453e-22	known_mRNA	K02519|1|1.5e-15|89.0|acto:C3V41_01600|translation initiation factor IF-2	-	-	-	WP_024884462.1/8.0e-174/diiron oxygenase [Streptomyces sp. CNH189]
S139GL006298	846	834.88	2046.94	1.29383	Up	3.54144e-13	6.19453e-14	known_mRNA	K01011|1|5.3e-156|555.4|srw:TUE45_04712|thiosulfate/3-mercaptopyruvate sulfurtransferase [EC:2.8.1.1 2.8.1.2]	-	GO:0004792//thiosulfate sulfurtransferase activity;GO:0004792//thiosulfate sulfurtransferase activity;GO:0004792//thiosulfate sulfurtransferase activity	-	WP_024884070.1/2.9e-162/sulfurtransferase [Streptomyces sp. CNH189]
S139GL002226	762	185.545	775.291	2.06297	Up	7.46652e-32	2.62079e-33	known_mRNA	K00059|1|1.3e-124|451.1|sgs:AVL59_33105|3-oxoacyl-[acyl-carrier protein] reductase [EC:1.1.1.100]	-	GO:0016491//oxidoreductase activity;GO:0016491//oxidoreductase activity	-	WP_024888456.1/2.8e-132/3-oxoacyl-ACP reductase FabG [Streptomyces sp. CNH189]
S139GL001002	2214	151.782	67.9323	-1.15983	Down	1.35235e-06	4.47474e-07	known_mRNA	K02035|1|0.0e+00|1326.2|strf:ASR50_23160|peptide/nickel transport system substrate-binding protein	-	-	-	WP_024886756.1/0.0e+00/hypothetical protein [Streptomyces sp. CNH189]
S139GL003318	978	987.796	3039.54	1.62157	Up	7.23803e-24	4.76228e-25	known_mRNA	K08086|1|1.6e-10|72.4|axy:AXYL_02238|pilus assembly protein FimV	-	-	-	WP_019521351.1/1.9e-133/photosystem reaction center subunit H [Streptomyces sp. FxanaD5]
S139GL004521	1434	3535.03	1424.91	-1.31086	Down	4.07011e-27	2.06823e-28	known_mRNA	K03497|1|5.3e-23|114.4|scl:sce_pseudo_02|chromosome partitioning protein, ParB family;K05565|4|4.9e-21|107.8|cmc:CMN_01052|multicomponent Na+:H+ antiporter subunit A	GO:0005622//intracellular	GO:0000155//phosphorelay sensor kinase activity	-	WP_024885984.1/2.3e-260/phosphatase [Streptomyces sp. CNH189]
S139GL000766	1182	10436.9	49483.3	2.24525	Up	4.37175e-28	2.05458e-29	known_mRNA	K01903|1|5.9e-206|721.8|splu:LK06_020260|succinyl-CoA synthetase beta subunit [EC:6.2.1.5]	-	GO:0005524//ATP binding;GO:0000287//magnesium ion binding;GO:0004775//succinate-CoA ligase (ADP-forming) activity;GO:0005524//ATP binding;GO:0000287//magnesium ion binding;GO:0004775//succinate-CoA ligase (ADP-forming) activity	GO:0006099//tricarboxylic acid cycle;GO:0006099//tricarboxylic acid cycle	WP_055625202.1/4.2e-212/ADP-forming succinate--CoA ligase subunit beta [Streptomyces sp. JHA19]
S139GL004342	3384	234.482	70.1579	-1.7408	Down	1.45154e-17	1.67559e-18	known_mRNA	K11904|1|9.1e-50|204.5|yro:CH64_3139|type VI secretion system secreted protein VgrG	-	-	-	WP_024887593.1/0.0e+00/hypothetical protein [Streptomyces sp. CNH189]
S139GL005060	1539	3119.76	15358.5	2.29953	Up	4.22577e-33	1.32191e-34	known_mRNA	K01255|1|4.6e-275|951.8|strf:ASR50_10620|leucyl aminopeptidase [EC:3.4.11.1]	-	-	-	WP_024882646.1/1.4e-284/leucyl aminopeptidase [Streptomyces sp. CNH189]
S139GL002781	1812	806.923	156.956	-2.36207	Down	3.09022e-30	1.22992e-31	known_mRNA	K00074|1|0.0e+00|1092.8|strf:ASR50_29050|3-hydroxybutyryl-CoA dehydrogenase [EC:1.1.1.157]	-	GO:0003857//3-hydroxyacyl-CoA dehydrogenase activity	GO:0006631//fatty acid metabolic process	WP_024883874.1/0.0e+00/3-hydroxybutyryl-CoA dehydrogenase [Streptomyces sp. CNH189]
S139GL001209	1059	1013.41	2509.56	1.30822	Up	1.61485e-17	1.88071e-18	known_mRNA	K01733|1|1.7e-191|673.7|sls:SLINC_5745|threonine synthase [EC:4.2.3.1]	-	GO:0030170//pyridoxal phosphate binding;GO:0004795//threonine synthase activity;GO:0030170//pyridoxal phosphate binding;GO:0004795//threonine synthase activity	GO:0009088//threonine biosynthetic process;GO:0009088//threonine biosynthetic process	WP_006130142.1/7.9e-194/MULTISPECIES: threonine synthase [Streptomyces]
S139GL002585	411	25.1564	8.21515	-1.61457	Down	0.00100184	0.000479071	known_mRNA	K01759|1|1.2e-07|61.6|exm:U719_12030|lactoylglutathione lyase [EC:4.4.1.5];K07032|3|4.9e-06|56.2|pfv:Psefu_4222|uncharacterized protein;K20470|4|8.3e-06|55.5|goc:CXX93_04115|trehalose monomycolate/heme transporter;K13582|5|8.3e-06|55.5|chel:AL346_05755|localization factor PodJL	-	-	-	WP_024884621.1/7.8e-65/glyoxalase [Streptomyces sp. CNH189]
S139GL004539	1263	58.1067	21.6663	-1.42325	Down	1.9574e-05	7.4513e-06	known_mRNA	K02519|1|3.1e-19|101.7|synr:KR49_05605|translation initiation factor IF-2	-	-	-	WP_051490018.1/1.3e-222/hypothetical protein [Streptomyces sp. CNH189]
S139GL004474	1233	173.784	45.6214	-1.92951	Down	5.47495e-16	7.21256e-17	known_mRNA	K02519|1|6.1e-20|104.0|syx:SynWH7803_2079|translation initiation factor IF-2;K11941|4|3.0e-19|101.7|aro:B0909_21015|glucans biosynthesis protein C [EC:2.1.-.-]	GO:0016021//integral component of membrane	GO:0016747//transferase activity, transferring acyl groups other than amino-acyl groups	-	WP_024885937.1/5.0e-224/acyltransferase [Streptomyces sp. CNH189]
S139GL003505	513	64.93	20.2705	-1.6795	Down	3.90676e-06	1.37072e-06	known_mRNA	K08086|1|4.5e-09|66.6|bpt:Bpet2847|pilus assembly protein FimV;K20276|2|5.9e-09|66.2|rdp:RD2015_3825|large repetitive protein	-	-	-	WP_024888262.1/1.6e-78/hypothetical protein [Streptomyces sp. CNH189]
S139GL001397	1419	1138.53	4829.13	2.08459	Up	3.28458e-27	1.65459e-28	known_mRNA	K01885|1|3.9e-260|902.1|stsi:A4E84_28405|glutamyl-tRNA synthetase [EC:6.1.1.17]	-	-	-	WP_086683243.1/2.3e-265/glutamate--tRNA ligase [Streptomyces pseudogriseolus]
S139GL001712	765	956.05	2366.04	1.30732	Up	3.02744e-23	2.13419e-24	known_mRNA	K07238|1|6.5e-129|465.3|strf:ASR50_08995|zinc transporter, ZIP family	GO:0016021//integral component of membrane;GO:0016021//integral component of membrane	-	-	SCD39496.1/5.1e-134/zinc transporter, ZIP family [Streptomyces sp. di50b]
S139GL005565	753	291.412	1718.97	2.56042	Up	1.68127e-44	2.37042e-46	known_mRNA	-	-	-	-	WP_024887454.1/1.7e-134/hypothetical protein [Streptomyces sp. CNH189]
S139GL005455	2112	653.462	154.208	-2.08323	Down	3.0936e-13	5.38392e-14	known_mRNA	K21449|1|1.7e-30|139.8|hif:HIBPF_06240|trimeric autotransporter adhesin;K02519|4|2.3e-27|129.4|rop:ROP_66830|translation initiation factor IF-2	-	-	-	WP_024888321.1/0.0e+00/hypothetical protein [Streptomyces sp. CNH189]
S139GL005731	1596	2479.88	913.296	-1.44112	Down	6.77925e-17	8.21395e-18	known_mRNA	K13730|1|1.3e-54|219.5|src:M271_11705|internalin A	-	-	-	WP_024885414.1/1.3e-253/leucine-rich repeat domain-containing protein [Streptomyces sp. CNH189]
S139GL002015	528	117.877	36.563	-1.68882	Down	3.58827e-10	8.20521e-11	known_mRNA	K06178|1|9.3e-10|68.9|bpa:BPP1859|23S rRNA pseudouridine2605 synthase [EC:5.4.99.22]	-	GO:0003677//DNA binding;GO:0016987//sigma factor activity;GO:0003700//DNA binding transcription factor activity	GO:0006352//DNA-templated transcription, initiation	WP_024885103.1/3.7e-83/RNA polymerase sigma factor [Streptomyces sp. CNH189]
S139GL004972	1521	1733.47	3777.83	1.12389	Up	2.02845e-12	3.79533e-13	known_mRNA	K01928|1|6.6e-258|894.8|spun:BFF78_30730|UDP-N-acetylmuramoyl-L-alanyl-D-glutamate--2,6-diaminopimelate ligase [EC:6.3.2.13]	GO:0005737//cytoplasm	GO:0005524//ATP binding;GO:0000287//magnesium ion binding;GO:0008765//UDP-N-acetylmuramoylalanyl-D-glutamate-2,6-diaminopimelate ligase activity	GO:0007049//cell cycle;GO:0051301//cell division;GO:0071555//cell wall organization;GO:0009252//peptidoglycan biosynthetic process;GO:0008360//regulation of cell shape	WP_024882561.1/1.0e-282/UDP-N-acetylmuramoyl-L-alanyl-D-glutamate--2,6-diaminopimelate ligase [Streptomyces sp. CNH189]
S139GL002594	528	139.546	44.512	-1.64847	Down	6.70413e-11	1.42865e-11	known_mRNA	K18930|1|4.3e-07|60.1|cet:B8281_04385|D-lactate dehydrogenase;K10545|2|3.7e-06|57.0|maqu:Maq22A_c28610|D-xylose transport system ATP-binding protein [EC:3.6.3.17]	-	-	-	WP_037722647.1/1.2e-70/hypothetical protein [Streptomyces sp. CNH189]
S139GL003282	915	103.164	18.3603	-2.49028	Down	1.71376e-13	2.90955e-14	known_mRNA	K01990|1|1.3e-22|112.5|sesp:BN6_53560|ABC-2 type transport system ATP-binding protein;K02519|2|9.4e-18|96.3|rpy:Y013_01280|translation initiation factor IF-2	GO:0005622//intracellular;GO:0005622//intracellular;GO:0005622//intracellular;GO:0005622//intracellular	GO:0003677//DNA binding;GO:0003677//DNA binding;GO:0003677//DNA binding;GO:0003677//DNA binding	GO:0000160//phosphorelay signal transduction system;GO:0006355//regulation of transcription, DNA-templated;GO:0006351//transcription, DNA-templated;GO:0000160//phosphorelay signal transduction system;GO:0006355//regulation of transcription, DNA-templated;GO:0006351//transcription, DNA-templated;GO:0000160//phosphorelay signal transduction system;GO:0006355//regulation of transcription, DNA-templa…	WP_064535672.1/1.7e-96/hypothetical protein [Streptomyces sp. SAT1]
S139GL003418	435	15359.8	77141.9	2.32836	Up	1.95711e-43	3.0755e-45	known_mRNA	K01711|1|1.2e-07|61.6|fal:FRAAL2056|GDPmannose 4,6-dehydratase [EC:4.2.1.47];K03832|3|1.3e-06|58.2|cser:CCO03_09560|periplasmic protein TonB	GO:0005576//extracellular region	GO:0008233//peptidase activity;GO:0004867//serine-type endopeptidase inhibitor activity	-	WP_024883439.1/9.1e-72/alkaline protease inhibitor [Streptomyces sp. CNH189]
S139GL006391	1680	3215.49	1531.61	-1.06999	Down	5.04165e-09	1.28836e-09	known_mRNA	K01708|1|7.3e-32|144.1|maqu:Maq22A_c21660|galactarate dehydratase [EC:4.2.1.42];K03497|4|1.9e-27|129.4|scl:sce_pseudo_02|chromosome partitioning protein, ParB family	GO:0016021//integral component of membrane	-	-	WP_024886141.1/1.8e-301/membrane protein [Streptomyces sp. CNH189]
S139GL002390	1278	896.739	138.669	-2.69305	Down	1.35301e-45	1.78839e-47	known_mRNA	K17329|1|9.2e-221|771.2|sgu:SGLAU_22510|N,N'-diacetylchitobiose transport system substrate-binding protein	-	-	-	AAN04229.1/4.1e-245/putative sugar transporter sugar-binding protein [Streptomyces sp. 139]
S139GL003102	606	98.336	38.5244	-1.35195	Down	6.07054e-07	1.93377e-07	known_mRNA	K21471|1|2.1e-10|71.2|cceu:CBR64_04160|peptidoglycan DL-endopeptidase CwlO [EC:3.4.-.-]	-	GO:0008703//5-amino-6-(5-phosphoribosylamino)uracil reductase activity	GO:0009231//riboflavin biosynthetic process	WP_024883719.1/6.9e-110/deaminase/reductase [Streptomyces sp. CNH189]
S139GL005839	2217	147.554	61.093	-1.27216	Down	1.63697e-06	5.45016e-07	known_mRNA	K19046|1|5.2e-195|686.4|sgu:SGLAU_13540|CRISPR system Cascade subunit CasB;K09809|2|2.9e-190|670.6|sfk:KY5_3162c|CDP-glycerol glycerophosphotransferase [EC:2.7.8.12]	GO:0016020//membrane;GO:0016020//membrane	GO:0047355;GO:0047355	-	WP_024885321.1/0.0e+00/CDP-glycerol:glycerophosphate glycerophosphotransferase [Streptomyces sp. CNH189]
S139GL005015	807	184.657	467.224	1.33927	Up	1.67117e-14	2.58198e-15	known_mRNA	K07096|1|7.3e-14|83.2|ttn:TTX_1291|uncharacterized protein;K02238|3|2.0e-11|75.1|bsd:BLASA_1569|competence protein ComEC;K18930|4|1.3e-10|72.4|cet:B8281_04385|D-lactate dehydrogenase	-	GO:0016787//hydrolase activity;GO:0046872//metal ion binding	-	WP_024882603.1/1.2e-149/metallophosphoesterase [Streptomyces sp. CNH189]
S139GL001214	1776	4998.38	30513.1	2.6099	Up	1.36752e-59	1.0042e-61	known_mRNA	K14645|1|3.7e-34|151.8|arn:CGK93_17755|serine protease [EC:3.4.21.-]	-	GO:0004252//serine-type endopeptidase activity	-	WP_086679856.1/0.0e+00/serine protease [Streptomyces pseudogriseolus]
S139GL004564	873	163.732	77.1372	-1.08584	Down	2.47633e-07	7.4919e-08	known_mRNA	K13979|1|2.6e-17|94.7|smal:SMALA_2990|uncharacterized zinc-type alcohol dehydrogenase-like protein [EC:1.-.-.-];K02519|2|1.1e-12|79.3|svu:B1H20_26990|translation initiation factor IF-2;K00014|3|7.4e-12|76.6|samy:DB32_008959|shikimate dehydrogenase [EC:1.1.1.25]	-	GO:0043565//sequence-specific DNA binding	-	WP_031019125.1/2.0e-147/MULTISPECIES: XRE family transcriptional regulator [Streptomyces]
S139GL003396	657	23.5358	10.261	-1.19769	Down	0.0150295	0.00877842	known_mRNA	K01091|1|4.1e-31|140.2|sen:SACE_4385|phosphoglycolate phosphatase [EC:3.1.3.18];K07058|2|3.3e-28|130.6|stax:MC45_09690|membrane protein	-	GO:0016787//hydrolase activity	GO:0008152//metabolic process	WP_024883461.1/4.8e-117/HAD family hydrolase [Streptomyces sp. CNH189]
S139GL000046	1143	8791.6	19031.2	1.11417	Up	5.36375e-13	9.49231e-14	known_mRNA	K00161|1|4.7e-208|728.8|strf:ASR50_16540|pyruvate dehydrogenase E1 component alpha subunit [EC:1.2.4.1]	-	GO:0016624//oxidoreductase activity, acting on the aldehyde or oxo group of donors, disulfide as acceptor	-	WP_024886314.1/1.1e-214/pyruvate dehydrogenase (acetyl-transferring) E1 component subunit alpha [Streptomyces sp. CNH189]
S139GL002116	2487	270.625	103.129	-1.39184	Down	2.41115e-10	5.44271e-11	known_mRNA	K22278|1|1.6e-123|449.1|nre:BES08_19295|peptidoglycan-N-acetylglucosamine deacetylase [EC:3.5.1.104]	-	-	-	WP_079031415.1/0.0e+00/bi-functional transferase/deacetylase [Streptomyces sp. 4F]
S139GL004321	699	121.966	46.1265	-1.40281	Down	5.92245e-08	1.67871e-08	known_mRNA	K08640|1|1.2e-129|467.6|strf:ASR50_03625|zinc D-Ala-D-Ala carboxypeptidase [EC:3.4.17.14]	-	-	-	WP_037723598.1/1.6e-131/peptidase M15 [Streptomyces sp. CNH189]
S139GL006791	684	251.84	85.6867	-1.55537	Down	4.96334e-10	1.15318e-10	known_mRNA	K07492|1|6.3e-59|232.6|fra:Francci3_3385|putative transposase	-	-	-	WP_086753550.1/2.6e-121/IS5/IS1182 family transposase [Streptomyces scabiei]
S139GL005813	384	122.424	247.111	1.01327	Up	1.30425e-07	3.82906e-08	known_mRNA	-	-	-	-	WP_024885341.1/2.9e-61/acyltransferase [Streptomyces sp. CNH189]
S139GL005280	1251	3998.68	11178.9	1.48318	Up	1.02364e-15	1.38911e-16	known_mRNA	K09458|1|1.0e-219|767.7|spun:BFF78_29100|3-oxoacyl-[acyl-carrier-protein] synthase II [EC:2.3.1.179]	-	GO:0033817//beta-ketoacyl-acyl-carrier-protein synthase II activity	GO:0006633//fatty acid biosynthetic process	WP_024882833.1/1.3e-232/beta-ketoacyl-[acyl-carrier-protein] synthase II [Streptomyces sp. CNH189]
S139GL005490	618	2017.88	8594.86	2.09063	Up	1.14258e-34	3.1715e-36	known_mRNA	K01358|1|1.2e-109|401.0|sgu:SGLAU_11940|ATP-dependent Clp protease, protease subunit [EC:3.4.21.92]	-	-	-	WP_033276867.1/2.0e-109/MULTISPECIES: ATP-dependent Clp protease proteolytic subunit [Streptomyces]
S139GL001584	669	1422.72	13380.6	3.23342	Up	2.22651e-91	6.21292e-94	known_mRNA	K10006|1|2.7e-107|393.3|strd:NI25_10345|glutamate transport system permease protein	GO:0016021//integral component of membrane;GO:0005886//plasma membrane;GO:0016021//integral component of membrane;GO:0005886//plasma membrane	GO:0005215//transporter activity;GO:0005215//transporter activity	-	WP_093765193.1/2.9e-109/amino acid ABC transporter permease [Streptomyces sp. F-7]
S139GL003668	285	19.5906	40.8827	1.06133	Up	0.0121437	0.00696267	known_mRNA	-	GO:0016021//integral component of membrane;GO:0016021//integral component of membrane;GO:0016021//integral component of membrane	-	-	WP_024887026.1/1.4e-44/GlsB/YeaQ/YmgE family stress response membrane protein [Streptomyces sp. CNH189]
S139GL000669	369	717.069	4298.21	2.58355	Up	7.42146e-45	1.02455e-46	known_mRNA	K02874|1|6.2e-61|238.4|sld:T261_4674|large subunit ribosomal protein L14	GO:0015934//large ribosomal subunit;GO:0015934//large ribosomal subunit;GO:0015934//large ribosomal subunit;GO:0015934//large ribosomal subunit;GO:0015934//large ribosomal subunit;GO:0015934//large ribosomal subunit;GO:0015934//large ribosomal subunit;GO:0015934//large ribosomal subunit;GO:0005840//ribosome;GO:0015934//large ribosomal subunit;GO:0015934//large ribosomal subunit;GO:0015934//large …	GO:0019843//rRNA binding;GO:0003735//structural constituent of ribosome;GO:0019843//rRNA binding;GO:0003735//structural constituent of ribosome;GO:0019843//rRNA binding;GO:0003735//structural constituent of ribosome;GO:0019843//rRNA binding;GO:0003735//structural constituent of ribosome;GO:0019843//rRNA binding;GO:0003735//structural constituent of ribosome;GO:0019843//rRNA binding;GO:0003735//st…	GO:0006412//translation;GO:0006412//translation;GO:0006412//translation;GO:0006412//translation;GO:0006412//translation;GO:0006412//translation;GO:0006412//translation;GO:0006412//translation;GO:0006412//translation;GO:0006412//translation;GO:0006412//translation;GO:0006412//translation;GO:0006412//translation;GO:0006412//translation;GO:0006412//translation;GO:0006412//translation;GO:0006412//tra…	EPJ39239.1/3.1e-60/putative 50S ribosomal protein L14 [Streptomyces afghaniensis 772]
S139GL006981	711	1271.49	527.253	-1.26995	Down	4.94707e-15	7.28729e-16	known_mRNA	K07448|1|1.2e-116|424.5|slv:SLIV_00510|restriction system protein	GO:0016021//integral component of membrane;GO:0016021//integral component of membrane;GO:0016021//integral component of membrane	GO:0003677//DNA binding;GO:0004519//endonuclease activity;GO:0003677//DNA binding;GO:0004519//endonuclease activity;GO:0003677//DNA binding;GO:0004519//endonuclease activity	GO:0009307//DNA restriction-modification system;GO:0009307//DNA restriction-modification system;GO:0009307//DNA restriction-modification system	WP_073732426.1/2.7e-121/restriction endonuclease [Streptomyces sp. CB02414]
S139GL001439	1488	1832.02	4063.66	1.14934	Up	6.03134e-11	1.27997e-11	known_mRNA	K03106|1|1.3e-271|940.3|strf:ASR50_25370|signal recognition particle subunit SRP54 [EC:3.6.5.4]	GO:0048500//signal recognition particle	GO:0008312//7S RNA binding;GO:0005525//GTP binding;GO:0003924//GTPase activity	GO:0006614//SRP-dependent cotranslational protein targeting to membrane	WP_024887953.1/4.0e-276/signal recognition particle protein [Streptomyces sp. CNH189]
S139GL003161	804	4734.88	2149.69	-1.1392	Down	1.49654e-08	4.00016e-09	known_mRNA	K03569|1|1.4e-129|467.6|strf:ASR50_30955|rod shape-determining protein MreB and related proteins	-	-	GO:0000902//cell morphogenesis	WP_024883659.1/1.4e-142/hypothetical protein [Streptomyces sp. CNH189]
S139GL006621	1578	57.5245	28.6012	-1.0081	Down	0.00108889	0.000523418	known_mRNA	K13877|1|2.0e-270|936.4|spav:Spa2297_33665|2,5-dioxopentanoate dehydrogenase [EC:1.2.1.26]	-	GO:0016491//oxidoreductase activity;GO:0016491//oxidoreductase activity	-	WP_086869918.1/6.3e-272/aldehyde dehydrogenase (NADP(+)) [Streptomyces viridochromogenes]
S139GL001373	1713	152.659	70.9914	-1.1046	Down	1.27265e-06	4.20166e-07	known_mRNA	K01428|1|0.0e+00|1107.4|strf:ASR50_25030|urease subunit alpha [EC:3.5.1.5]	GO:0005737//cytoplasm;GO:0005737//cytoplasm	GO:0016151//nickel cation binding;GO:0009039//urease activity;GO:0016151//nickel cation binding;GO:0009039//urease activity	GO:0043419//urea catabolic process;GO:0043419//urea catabolic process	WP_048459796.1/0.0e+00/urease subunit alpha [Streptomyces sp. HNS054]
S139GL005414	354	384.147	797.772	1.05432	Up	1.51645e-07	4.48097e-08	known_mRNA	K02503|1|1.9e-59|233.4|strf:ASR50_12295|histidine triad (HIT) family protein	-	GO:0003824//catalytic activity;GO:0003824//catalytic activity	-	WP_024888357.1/2.2e-60/histidine triad nucleotide-binding protein [Streptomyces sp. CNH189]
S139GL006172	3126	917.549	2066.09	1.17105	Up	2.42598e-16	3.07834e-17	known_mRNA	K21449|1|5.8e-83|314.7|aun:AWM73_05835|trimeric autotransporter adhesin	-	-	-	WP_006134217.1/0.0e+00/hypothetical protein [Streptomyces gancidicus]
S139GL003601	1317	71.6903	12.4957	-2.52034	Down	8.43756e-11	1.81787e-11	known_mRNA	K11904|1|1.8e-22|112.5|sply:Q5A_020495|type VI secretion system secreted protein VgrG;K01190|2|3.1e-22|111.7|lrz:BJI69_12565|beta-galactosidase [EC:3.2.1.23];K03466|3|7.5e-16|90.5|bmj:BMULJ_02308|DNA segregation ATPase FtsK/SpoIIIE, S-DNA-T family	-	GO:0016787//hydrolase activity	-	WP_093768790.1/4.2e-221/sugar hydrolase [Streptomyces sp. F-7]
S139GL001360	999	1750.88	5859.16	1.74261	Up	6.07071e-18	6.75811e-19	known_mRNA	K00053|1|4.7e-180|635.6|sgs:AVL59_08605|ketol-acid reductoisomerase [EC:1.1.1.86]	-	GO:0016853//isomerase activity;GO:0004455//ketol-acid reductoisomerase activity;GO:0000287//magnesium ion binding;GO:0050661//NADP binding;GO:0016853//isomerase activity;GO:0004455//ketol-acid reductoisomerase activity;GO:0000287//magnesium ion binding;GO:0050661//NADP binding	GO:0009097//isoleucine biosynthetic process;GO:0009099//valine biosynthetic process;GO:0009097//isoleucine biosynthetic process;GO:0009099//valine biosynthetic process	WP_093474467.1/2.3e-179/ketol-acid reductoisomerase [Streptomyces sp. 1222.5]
S139GL005842	378	23.8111	53.4819	1.16742	Up	0.000825492	0.000388681	known_mRNA	K04063|1|2.8e-24|116.7|slo:Shew_1244|osmotically inducible protein OsmC	-	-	GO:0006979//response to oxidative stress;GO:0006979//response to oxidative stress;GO:0006979//response to oxidative stress	WP_024885318.1/7.2e-57/Ohr subfamily peroxiredoxin [Streptomyces sp. CNH189]
S139GL002429	459	2762.49	9886.6	1.83951	Up	2.56165e-19	2.51312e-20	known_mRNA	K02009|1|6.6e-52|208.8|sve:SVEN_0406|cobalt/nickel transport protein	GO:0016021//integral component of membrane;GO:0005886//plasma membrane	GO:0015087//cobalt ion transmembrane transporter activity	GO:0009236//cobalamin biosynthetic process	WP_024884789.1/1.6e-63/energy-coupling factor ABC transporter substrate-binding protein [Streptomyces sp. CNH189]
S139GL006680	717	142.007	50.5056	-1.49145	Down	1.51556e-09	3.69262e-10	known_mRNA	K00059|1|2.8e-41|174.1|rrs:RoseRS_4552|3-oxoacyl-[acyl-carrier protein] reductase [EC:1.1.1.100];K22322|2|6.2e-41|172.9|pyg:AWM70_01905|A-factor type gamma-butyrolactone 1'-reductase (1S-forming) [EC:1.1.1.413];K17754|4|8.1e-41|172.6|ajs:Ajs_2100|cyclopentanol dehydrogenase [EC:1.1.1.163]	-	-	-	WP_078535666.1/2.3e-120/NAD(P)-dependent oxidoreductase [Streptomyces sp. FXJ7.023]
S139GL000055	984	430.325	1524.56	1.82489	Up	2.16602e-32	7.34839e-34	known_mRNA	K00344|1|3.2e-112|410.2|rha:RHA1_ro04118|NADPH2:quinone reductase [EC:1.6.5.5]	-	GO:0016491//oxidoreductase activity	-	WP_048457156.1/2.3e-171/NADPH:quinone oxidoreductase [Streptomyces sp. HNS054]
S139GL001383	192	38.9038	118.532	1.6073	Up	2.82875e-07	8.63707e-08	known_mRNA	-	-	-	-	WP_024888696.1/4.0e-27/acyl-CoA carboxylase subunit epsilon [Streptomyces sp. CNH189]
S139GL003293	792	13.8672	2.95292	-2.23146	Down	0.00141572	0.000693617	known_mRNA	K07282|1|1.6e-109|401.0|strf:ASR50_31850|gamma-polyglutamate biosynthesis protein CapA	-	-	-	WP_024883556.1/4.2e-115/hypothetical protein [Streptomyces sp. CNH189]
S139GL001249	867	1141.73	3480.72	1.60817	Up	1.17399e-24	7.12083e-26	known_mRNA	K01992|1|1.1e-71|275.4|sct:SCAT_4209|ABC-2 type transport system permease protein	GO:0016021//integral component of membrane;GO:0016021//integral component of membrane	-	GO:0006810//transport;GO:0006810//transport	WP_024884542.1/6.5e-154/ABC transporter permease [Streptomyces sp. CNH189]
S139GL002550	1248	918.119	263.935	-1.7985	Down	5.20738e-24	3.36503e-25	known_mRNA	K02519|1|1.3e-22|112.8|rfa:A3L23_04615|translation initiation factor IF-2	-	-	-	WP_024884654.1/3.4e-236/3-hydroxyacyl-CoA dehydrogenase [Streptomyces sp. CNH189]
S139GL000627	1428	3922.1	9461.02	1.27037	Up	3.06508e-08	8.46734e-09	known_mRNA	K00812|1|3.0e-111|407.5|tmr:Tmar_0353|aspartate aminotransferase [EC:2.6.1.1]	-	GO:0030170//pyridoxal phosphate binding;GO:0008483//transaminase activity	GO:0009058//biosynthetic process	WP_078861385.1/7.3e-227/pyridoxal phosphate-dependent aminotransferase [Streptomyces sp. NRRL F-5650]
S139GL006180	1296	632.116	292.431	-1.11209	Down	6.49914e-14	1.05471e-14	known_mRNA	K02519|1|2.0e-21|109.0|kau:B6264_16730|translation initiation factor IF-2	GO:0016021//integral component of membrane;GO:0016021//integral component of membrane	-	GO:0055085//transmembrane transport;GO:0055085//transmembrane transport	WP_024884186.1/1.2e-231/MFS transporter [Streptomyces sp. CNH189]
S139GL001064	531	141.636	775.733	2.45338	Up	4.28141e-37	9.80906e-39	known_mRNA	K02003|1|6.7e-08|62.8|sct:SCAT_3830|putative ABC transport system ATP-binding protein	-	-	-	WP_093766921.1/2.3e-32/hypothetical protein [Streptomyces sp. F-7]
S139GL003831	1236	69.5092	18.3222	-1.92361	Down	3.15218e-07	9.68939e-08	known_mRNA	K00882|1|1.2e-20|106.3|rsn:RSPO_c00646|1-phosphofructokinase [EC:2.7.1.56];K03497|4|4.1e-16|91.3|scl:sce_pseudo_02|chromosome partitioning protein, ParB family;K01708|5|7.0e-16|90.5|maqu:Maq22A_c21660|galactarate dehydratase [EC:4.2.1.42]	-	-	-	WP_030833434.1/4.0e-213/MULTISPECIES: hypothetical protein [Streptomyces]
S139GL002851	834	1882.52	5611.16	1.57563	Up	2.17881e-17	2.55672e-18	known_mRNA	K06221|1|9.6e-102|375.2|nal:B005_0670|2,5-diketo-D-gluconate reductase A [EC:1.1.1.346]	-	-	-	KEG38993.1/2.0e-147/oxidoreductase [Streptomyces griseorubens]
S139GL000676	606	5416.82	35176.1	2.69908	Up	1.66331e-35	4.27493e-37	known_mRNA	K02988|1|1.5e-107|394.0|strf:ASR50_21520|small subunit ribosomal protein S5	GO:0015935//small ribosomal subunit;GO:0015935//small ribosomal subunit;GO:0015935//small ribosomal subunit;GO:0015935//small ribosomal subunit;GO:0015935//small ribosomal subunit;GO:0015935//small ribosomal subunit;GO:0015935//small ribosomal subunit;GO:0015935//small ribosomal subunit;GO:0015935//small ribosomal subunit;GO:0015935//small ribosomal subunit;GO:0015935//small ribosomal subunit;GO:…	GO:0019843//rRNA binding;GO:0003735//structural constituent of ribosome;GO:0019843//rRNA binding;GO:0003735//structural constituent of ribosome;GO:0019843//rRNA binding;GO:0003735//structural constituent of ribosome;GO:0019843//rRNA binding;GO:0003735//structural constituent of ribosome;GO:0019843//rRNA binding;GO:0003735//structural constituent of ribosome;GO:0019843//rRNA binding;GO:0003735//st…	GO:0006412//translation;GO:0006412//translation;GO:0006412//translation;GO:0006412//translation;GO:0006412//translation;GO:0006412//translation;GO:0006412//translation;GO:0006412//translation;GO:0006412//translation;GO:0006412//translation;GO:0006412//translation;GO:0006412//translation;GO:0006412//translation;GO:0006412//translation;GO:0006412//translation;GO:0006412//translation;GO:0006412//tra…	WP_004927232.1/1.6e-106/MULTISPECIES: 30S ribosomal protein S5 [Actinobacteria]
S139GL004673	963	2631.49	12756.6	2.2773	Up	5.47322e-69	2.65261e-71	known_mRNA	K03522|1|4.9e-166|589.0|strf:ASR50_05415|electron transfer flavoprotein alpha subunit	-	GO:0009055//electron transfer activity;GO:0050660//flavin adenine dinucleotide binding	-	WP_024885022.1/5.2e-168/electron transfer flavoprotein subunit alpha/FixB family protein [Streptomyces sp. CNH189]
S139GL001736	633	139.689	64.8901	-1.10614	Down	1.39401e-05	5.18991e-06	known_mRNA	K02519|1|1.4e-12|78.6|ach:Achl_1426|translation initiation factor IF-2	GO:0016021//integral component of membrane	GO:0003824//catalytic activity	-	WP_024887170.1/3.0e-108/hypothetical protein [Streptomyces sp. CNH189]
S139GL006655	243	42.3601	148.078	1.80558	Up	3.74453e-12	7.16505e-13	known_mRNA	-	-	-	-	WP_086700654.1/7.7e-36/hypothetical protein [Streptomyces vinaceus]
S139GL006137	735	65.6572	18.9635	-1.79173	Down	7.5311e-07	2.42999e-07	known_mRNA	K01692|1|1.4e-107|394.4|samb:SAM23877_3342|enoyl-CoA hydratase [EC:4.2.1.17]	-	-	-	WP_024884236.1/6.0e-124/enoyl-CoA hydratase [Streptomyces sp. CNH189]
S139GL001541	2382	2638.67	5754.25	1.12481	Up	6.85292e-15	1.01953e-15	known_mRNA	K21449|1|1.0e-26|127.5|aun:AWM73_05835|trimeric autotransporter adhesin	-	-	-	WP_051490117.1/1.1e-251/MinD/ParA family protein [Streptomyces sp. CNH189]
S139GL004847	579	6973.66	14033.5	1.00889	Up	1.10804e-11	2.20664e-12	known_mRNA	K05791|1|6.7e-102|375.2|strf:ASR50_09580|tellurium resistance protein TerZ	-	-	GO:0006950//response to stress;GO:0006950//response to stress	WP_024882439.1/1.3e-102/MULTISPECIES: Tellurium resistance protein terZ [Streptomyces]
S139GL001920	450	104.649	247.682	1.24293	Up	5.62121e-07	1.7832e-07	known_mRNA	K13641|1|5.7e-08|62.8|zdf:AN401_18485|IclR family transcriptional regulator, acetate operon repressor	-	-	-	ANS64098.1/8.6e-41/glycerol operon regulatory protein [Streptomyces lincolnensis]
S139GL001861	1353	1369.34	4019.56	1.55355	Up	3.57125e-30	1.4371e-31	known_mRNA	K00451|1|2.6e-258|896.0|strf:ASR50_08210|homogentisate 1,2-dioxygenase [EC:1.13.11.5]	-	GO:0004411//homogentisate 1,2-dioxygenase activity;GO:0005506//iron ion binding	GO:0006559//L-phenylalanine catabolic process;GO:0006572//tyrosine catabolic process	WP_024885243.1/6.4e-265/homogentisate 1,2-dioxygenase [Streptomyces sp. CNH189]
S139GL000759	237	73.6424	34.6645	-1.08708	Down	0.00812696	0.0045224	known_mRNA	-	-	-	-	EFE67574.1/2.1e-06/lipase [Streptomyces ghanaensis ATCC 14672]
S139GL004144	1647	300.767	71.4911	-2.07281	Down	2.20624e-19	2.14176e-20	known_mRNA	K02274|1|8.9e-293|1010.7|sgu:SGLAU_00820|cytochrome c oxidase subunit I [EC:1.9.3.1]	-	-	-	WP_077798952.1/2.3e-301/cytochrome c oxidase subunit I [Streptomyces sp. JHA26]
S139GL005022	993	1974.55	7014.98	1.82892	Up	4.61525e-25	2.72482e-26	known_mRNA	K21471|1|1.9e-176|623.6|strf:ASR50_10435|peptidoglycan DL-endopeptidase CwlO [EC:3.4.-.-]	-	-	-	WP_024882609.1/3.7e-177/hypothetical protein [Streptomyces sp. CNH189]
S139GL002557	879	106.874	17.044	-2.64858	Down	7.60831e-16	1.01794e-16	known_mRNA	K02025|1|6.7e-154|548.5|stsi:A4E84_31305|multiple sugar transport system permease protein	-	-	-	WP_024884648.1/6.6e-162/sugar ABC transporter permease [Streptomyces sp. CNH189]
S139GL006399	774	395.349	189.433	-1.06144	Down	1.54531e-11	3.12058e-12	known_mRNA	K00059|1|2.8e-132|476.5|strf:ASR50_17555|3-oxoacyl-[acyl-carrier protein] reductase [EC:1.1.1.100]	-	-	-	WP_024886147.1/1.8e-139/3-oxoacyl-ACP reductase [Streptomyces sp. CNH189]
S139GL002886	1683	59.5068	16.3119	-1.86713	Down	2.72477e-07	8.29556e-08	known_mRNA	K01652|1|0.0e+00|1100.1|sco:SCO6584|acetolactate synthase I/II/III large subunit [EC:2.2.1.6]	-	GO:0003824//catalytic activity;GO:0000287//magnesium ion binding;GO:0030976//thiamine pyrophosphate binding;GO:0003824//catalytic activity;GO:0000287//magnesium ion binding;GO:0030976//thiamine pyrophosphate binding	-	WP_024883779.1/0.0e+00/acetolactate synthase [Streptomyces sp. CNH189]
S139GL003512	2373	421.103	151.087	-1.4788	Down	8.89352e-14	1.46941e-14	known_mRNA	K01194|1|1.1e-227|795.0|tni:TVNIR_1094|alpha,alpha-trehalase [EC:3.2.1.28];K01087|2|4.7e-226|789.6|rha:RHA1_ro00045|trehalose 6-phosphate phosphatase [EC:3.1.3.12]	-	GO:0030246//carbohydrate binding;GO:0003824//catalytic activity	GO:0005975//carbohydrate metabolic process	WP_006133000.1/0.0e+00/MULTISPECIES: family 65 glycosyl hydrolase [Streptomyces]
S139GL001367	1623	4315.9	16291	1.91635	Up	8.91559e-14	1.47436e-14	known_mRNA	K00294|1|0.0e+00|1080.1|strf:ASR50_25005|1-pyrroline-5-carboxylate dehydrogenase [EC:1.2.1.88]	-	GO:0003842//1-pyrroline-5-carboxylate dehydrogenase activity;GO:0003842//1-pyrroline-5-carboxylate dehydrogenase activity;GO:0003842//1-pyrroline-5-carboxylate dehydrogenase activity	GO:0010133//proline catabolic process to glutamate;GO:0010133//proline catabolic process to glutamate;GO:0010133//proline catabolic process to glutamate	WP_024888020.1/0.0e+00/1-pyrroline-5-carboxylate dehydrogenase [Streptomyces sp. CNH189]
S139GL003551	2547	209.661	64.386	-1.70324	Down	1.67549e-12	3.10786e-13	known_mRNA	K01953|1|5.8e-307|1058.5|strf:ASR50_33065|asparagine synthase (glutamine-hydrolysing) [EC:6.3.5.4]	-	GO:0004066//asparagine synthase (glutamine-hydrolyzing) activity;GO:0005524//ATP binding;GO:0004066//asparagine synthase (glutamine-hydrolyzing) activity;GO:0005524//ATP binding	GO:0006529//asparagine biosynthetic process;GO:0006541//glutamine metabolic process;GO:0006529//asparagine biosynthetic process;GO:0006541//glutamine metabolic process	WP_086702400.1/3.3e-307/N-acetylglutaminylglutamine amidotransferase [Streptomyces vinaceus]
S139GL004810	1119	3646.02	13567.6	1.89577	Up	1.14004e-25	6.5131e-27	known_mRNA	K00616|1|3.2e-185|652.9|strt:A8713_07150|transaldolase [EC:2.2.1.2]	GO:0005737//cytoplasm;GO:0005737//cytoplasm;GO:0005737//cytoplasm;GO:0005737//cytoplasm	GO:0004801//sedoheptulose-7-phosphate:D-glyceraldehyde-3-phosphate glyceronetransferase activity;GO:0004801//sedoheptulose-7-phosphate:D-glyceraldehyde-3-phosphate glyceronetransferase activity;GO:0004801//sedoheptulose-7-phosphate:D-glyceraldehyde-3-phosphate glyceronetransferase activity;GO:0004801//sedoheptulose-7-phosphate:D-glyceraldehyde-3-phosphate glyceronetransferase activity	GO:0005975//carbohydrate metabolic process;GO:0006098//pentose-phosphate shunt;GO:0005975//carbohydrate metabolic process;GO:0006098//pentose-phosphate shunt;GO:0005975//carbohydrate metabolic process;GO:0006098//pentose-phosphate shunt;GO:0005975//carbohydrate metabolic process;GO:0006098//pentose-phosphate shunt	WP_081240728.1/5.1e-191/transaldolase [Streptomyces viridosporus]
S139GL003690	360	78.6216	38.375	-1.03476	Down	0.000708685	0.000330664	known_mRNA	K02519|1|2.4e-09|67.0|sesp:BN6_69820|translation initiation factor IF-2	GO:0016021//integral component of membrane	-	-	WP_031020993.1/3.4e-40/hypothetical protein [Streptomyces sp. NRRL S-1314]
S139GL005384	462	25.3982	2.67209	-3.24869	Down	4.46837e-07	1.40043e-07	known_mRNA	K02346|1|3.9e-60|236.1|sgu:SGLAU_32835|DNA polymerase IV [EC:2.7.7.7]	-	GO:0003684//damaged DNA binding;GO:0003684//damaged DNA binding	GO:0006281//DNA repair;GO:0006281//DNA repair	WP_051792270.1/9.7e-72/hypothetical protein [Streptomyces sp. NRRL F-5527]
S139GL006775	1026	46.7718	6.80294	-2.78141	Down	1.74346e-08	4.70625e-09	known_mRNA	K20157|1|3.1e-33|147.9|slc:SL103_33940|enduracididine beta-hydroxylase [EC:1.14.11.40];K18058|3|2.6e-32|144.8|sct:SCAT_2689|L-asparagine oxygenase [EC:1.14.11.39]	-	-	-	WP_006139105.1/4.5e-93/MULTISPECIES: oxygenase [Streptomyces]
S139GL003736	1251	76.8724	185.028	1.2672	Up	3.60176e-09	9.09302e-10	known_mRNA	K02027|1|2.4e-221|773.1|strf:ASR50_33855|multiple sugar transport system substrate-binding protein	-	-	-	WP_037723393.1/4.6e-233/ABC transporter substrate-binding protein [Streptomyces sp. CNH189]
S139GL005744	225	2.27656	0.590199	-1.94758	Down	0.0414914	0.0263609	known_mRNA	-	-	-	-	-
S139GL002199	369	67.4844	8.94496	-2.91541	Down	8.25631e-13	1.49387e-13	known_mRNA	-	-	-	-	WP_024888481.1/4.6e-64/photosystem reaction center subunit H [Streptomyces sp. CNH189]
S139GL001749	1485	1750.35	4254.49	1.28134	Up	3.28046e-15	4.71184e-16	known_mRNA	K20486|1|3.0e-45|188.3|bon:A361_18470|lantibiotic leader peptide-processing serine protease [EC:3.4.21.-]	-	GO:0004252//serine-type endopeptidase activity;GO:0004252//serine-type endopeptidase activity	-	WP_024887159.1/8.3e-282/peptidase S8 [Streptomyces sp. CNH189]
S139GL002756	513	517.974	209.98	-1.30263	Down	6.46252e-14	1.04687e-14	known_mRNA	K07478|1|9.4e-23|112.1|tma:TM0508|putative ATPase	-	-	-	WP_024883896.1/5.3e-87/O-acetyl-ADP-ribose deacetylase [Streptomyces sp. CNH189]
S139GL006837	387	41.7151	128.648	1.62479	Up	7.45642e-12	1.46194e-12	known_mRNA	K07492|1|1.7e-21|107.5|nwi:Nwi_2920|putative transposase	-	-	-	OMI32956.1/2.5e-52/putative transposase [Streptomyces sparsogenes DSM 40356]
S139GL003539	1761	80.9331	31.8948	-1.34341	Down	3.54976e-06	1.23973e-06	known_mRNA	K11928|1|1.5e-43|183.0|strf:ASR50_04700|sodium/proline symporter;K04757|2|1.1e-41|176.8|afs:AFR_07650|serine/threonine-protein kinase RsbW [EC:2.7.11.1]	-	GO:0003824//catalytic activity;GO:0003677//DNA binding	-	WP_024888298.1/0.0e+00/DNA-binding protein [Streptomyces sp. CNH189]
S139GL001703	792	199.075	55.583	-1.8406	Down	4.14138e-13	7.28042e-14	known_mRNA	K02028|1|6.1e-130|468.8|shy:SHJG_3321|polar amino acid transport system ATP-binding protein [EC:3.6.3.21]	-	GO:0015424//amino acid-transporting ATPase activity;GO:0005524//ATP binding	-	WP_024887199.1/5.8e-141/amino acid ABC transporter ATP-binding protein [Streptomyces sp. CNH189]
S139GL000777	975	10578.2	23382.5	1.14433	Up	7.27058e-07	2.34166e-07	known_mRNA	K00024|1|8.8e-163|578.2|sbh:SBI_04749|malate dehydrogenase [EC:1.1.1.37]	-	GO:0030060//L-malate dehydrogenase activity;GO:0030060//L-malate dehydrogenase activity	GO:0005975//carbohydrate metabolic process;GO:0006108//malate metabolic process;GO:0006099//tricarboxylic acid cycle;GO:0005975//carbohydrate metabolic process;GO:0006108//malate metabolic process;GO:0006099//tricarboxylic acid cycle	WP_086602562.1/6.8e-176/malate dehydrogenase [Streptomyces swartbergensis]
S139GL001500	1536	301.792	85.9284	-1.81235	Down	2.23631e-18	2.39758e-19	known_mRNA	K00130|1|3.0e-274|949.1|shy:SHJG_6763|betaine-aldehyde dehydrogenase [EC:1.2.1.8]	-	GO:0033737//1-pyrroline dehydrogenase activity;GO:0019145//aminobutyraldehyde dehydrogenase activity	-	WP_024887993.1/7.7e-291/gamma-aminobutyraldehyde dehydrogenase [Streptomyces sp. CNH189]
S139GL004033	1758	388.005	3931.06	3.34077	Up	3.03124e-140	1.78072e-143	known_mRNA	K07407|1|4.9e-39|167.9|aex:Astex_2589|alpha-galactosidase [EC:3.2.1.22];K11904|2|1.7e-36|159.5|yro:CH64_3139|type VI secretion system secreted protein VgrG;K17680|4|3.3e-27|128.6|btr:BT_2129|twinkle protein [EC:3.6.4.12]	-	GO:0030246//carbohydrate binding;GO:0052692//raffinose alpha-galactosidase activity	GO:0005975//carbohydrate metabolic process	WP_024886877.1/0.0e+00/carbohydrate-binding protein [Streptomyces sp. CNH189]
S139GL000314	591	279.645	1239.27	2.14782	Up	2.62735e-25	1.53188e-26	known_mRNA	K12573|1|1.1e-06|58.9|afw:Anae109_1447|ribonuclease R [EC:3.1.-.-];K13611|3|1.8e-06|58.2|salu:DC74_5502|polyketide synthase PksJ;K03628|4|3.1e-06|57.4|req:REQ_17470|transcription termination factor Rho;K07030|5|5.3e-06|56.6|iva:Isova_2094|uncharacterized protein	-	-	-	KEG40892.1/2.2e-97/potassium transporter [Streptomyces griseorubens]
S139GL002196	474	1144.5	2423.42	1.08233	Up	3.65267e-16	4.71e-17	known_mRNA	K08999|1|8.2e-82|308.1|spav:Spa2297_05065|uncharacterized protein	-	GO:0004518//nuclease activity;GO:0004518//nuclease activity;GO:0004518//nuclease activity;GO:0004518//nuclease activity;GO:0004518//nuclease activity;GO:0004518//nuclease activity;GO:0004518//nuclease activity;GO:0004518//nuclease activity;GO:0004518//nuclease activity;GO:0004518//nuclease activity;GO:0004518//nuclease activity;GO:0004518//nuclease activity;GO:0004518//nuclease activity;GO:000451…	-	WP_004934251.1/4.0e-81/MULTISPECIES: hypothetical protein [Actinobacteria]
S139GL001892	1542	560.274	1140.44	1.02539	Up	8.15746e-10	1.93364e-10	known_mRNA	K01586|1|2.1e-22|112.5|bte:BTH_II2095|diaminopimelate decarboxylase [EC:4.1.1.20];K01708|3|6.5e-19|100.9|maqu:Maq22A_c21660|galactarate dehydratase [EC:4.2.1.42]	-	-	-	WP_024885214.1/2.7e-283/APC family permease [Streptomyces sp. CNH189]
S139GL006360	1047	4421.08	2063.41	-1.09937	Down	1.16543e-10	2.54001e-11	known_mRNA	K07675|1|2.0e-128|464.2|sauo:BV401_20755|two-component system, NarL family, sensor histidine kinase UhpB [EC:2.7.13.3]	-	-	-	WP_024886116.1/7.3e-184/histidine kinase [Streptomyces sp. CNH189]
S139GL002944	1482	118.701	31.5656	-1.91091	Down	1.34368e-10	2.95613e-11	known_mRNA	K00130|1|2.0e-227|793.5|sma:SAVERM_1622|betaine-aldehyde dehydrogenase [EC:1.2.1.8]	-	GO:0016491//oxidoreductase activity;GO:0016491//oxidoreductase activity	-	WP_019527386.1/1.8e-273/MULTISPECIES: betaine-aldehyde dehydrogenase [Streptomyces]
S139GL001773	1044	52.0757	13.974	-1.89787	Down	9.6993e-06	3.54981e-06	known_mRNA	K07568|1|6.3e-159|565.5|spun:BFF78_32380|S-adenosylmethionine:tRNA ribosyltransferase-isomerase [EC:2.4.99.17]	GO:0005737//cytoplasm	GO:0016853//isomerase activity;GO:0016740//transferase activity	GO:0008616//queuosine biosynthetic process	WP_093767674.1/1.9e-176/S-adenosylmethionine:tRNA ribosyltransferase-isomerase [Streptomyces sp. F-7]
S139GL004538	1179	41.8627	10.9376	-1.93637	Down	2.45514e-06	8.36888e-07	known_mRNA	K07027|1|4.3e-39|167.5|hah:Halar_3270|glycosyltransferase 2 family protein	-	-	-	WP_024886002.1/6.9e-215/sugar translocase [Streptomyces sp. CNH189]
S139GL000906	204	14.0147	56.5427	2.01239	Up	5.04114e-09	1.28749e-09	known_mRNA	-	-	-	-	WP_086703180.1/3.3e-24/hypothetical protein [Streptomyces vinaceus]
S139GL004003	453	90.7222	31.0004	-1.54917	Down	1.17349e-05	4.32927e-06	known_mRNA	K03646|1|1.8e-14|84.3|xce:Xcel_1214|colicin import membrane protein;K01173|2|2.1e-10|70.9|dpt:Deipr_2288|endonuclease G, mitochondrial;K01174|3|6.1e-10|69.3|asoc:CB4_03174|micrococcal nuclease [EC:3.1.31.1]	GO:0016021//integral component of membrane	-	-	WP_024886911.1/9.8e-77/hypothetical protein [Streptomyces sp. CNH189]
S139GL003815	654	287.716	19.5672	-3.87814	Down	7.50638e-33	2.39225e-34	known_mRNA	K02519|1|1.0e-10|72.4|mva:Mvan_2314|translation initiation factor IF-2;K01924|2|9.8e-09|65.9|srm:SRM_00646|UDP-N-acetylmuramate--alanine ligase [EC:6.3.2.8]	-	GO:0003677//DNA binding	GO:0006355//regulation of transcription, DNA-templated;GO:0006351//transcription, DNA-templated	WP_078493122.1/4.0e-111/TetR/AcrR family transcriptional regulator [Streptomyces griseorubens]
S139GL003445	1254	239.102	40.9993	-2.54395	Down	2.23527e-16	2.82322e-17	known_mRNA	K18930|1|2.0e-18|99.0|cet:B8281_04385|D-lactate dehydrogenase	-	GO:0004674//protein serine/threonine kinase activity;GO:0004674//protein serine/threonine kinase activity	-	WP_024883415.1/4.6e-241/serine/threonine protein kinase [Streptomyces sp. CNH189]
S139GL002093	561	305.189	771.956	1.33881	Up	1.56566e-05	5.87727e-06	known_mRNA	K01956|1|2.4e-19|100.9|fsy:FsymDg_3316|carbamoyl-phosphate synthase small subunit [EC:6.3.5.5];K00059|2|2.1e-07|61.2|rsn:RSPO_c01104|3-oxoacyl-[acyl-carrier protein] reductase [EC:1.1.1.100];K00882|3|6.0e-07|59.7|rsn:RSPO_c00646|1-phosphofructokinase [EC:2.7.1.56];K06178|4|3.9e-06|57.0|mtw:CQW49_09365|23S rRNA pseudouridine2605 synthase [EC:5.4.99.22]	GO:0016021//integral component of membrane	-	-	WP_024887369.1/4.2e-101/hypothetical protein [Streptomyces sp. CNH189]
S139GL004211	897	33.4176	9.1375	-1.87074	Down	5.24132e-05	2.10915e-05	known_mRNA	K10119|1|6.8e-154|548.5|strf:ASR50_03035|raffinose/stachyose/melibiose transport system permease protein	GO:0016021//integral component of membrane;GO:0005886//plasma membrane;GO:0016021//integral component of membrane;GO:0005886//plasma membrane	-	GO:0006810//transport;GO:0006810//transport	WP_024887747.1/2.6e-161/carbohydrate ABC transporter permease [Streptomyces sp. CNH189]
S139GL003891	1635	533.689	118.551	-2.17049	Down	3.15308e-36	7.68706e-38	known_mRNA	K10834|1|2.4e-80|305.1|bur:Bcep18194_A6267|heme-transporting ATPase [EC:3.6.3.41];K06020|1|2.4e-80|305.1|bur:Bcep18194_A6267|sulfate-transporting ATPase [EC:3.6.3.25];K18230|2|1.9e-61|242.3|stp:Strop_0750|macrolide transport system ATP-binding/permease protein;K06158|3|2.5e-61|241.9|cag:Cagg_1642|ATP-binding cassette, subfamily F, member 3	-	GO:0005524//ATP binding;GO:0016887//ATPase activity;GO:0005524//ATP binding;GO:0016887//ATPase activity	-	WP_055620494.1/1.0e-280/ABC transporter [Streptomyces sp. JHA19]
S139GL004589	1134	164.9	36.2982	-2.18362	Down	1.73744e-14	2.68948e-15	known_mRNA	K02519|1|1.9e-15|89.0|nda:Ndas_3592|translation initiation factor IF-2	-	-	-	WP_024886081.1/7.4e-206/hypothetical protein [Streptomyces sp. CNH189]
S139GL006929	366	15.7795	1.00622	-3.97102	Down	1.96175e-06	6.58335e-07	known_mRNA	-	-	-	-	SCK63100.1/3.5e-64/hypothetical protein YW7DRAFT_06979 [Streptomyces sp. AmelKG-E11A]
S139GL004912	1377	145.522	13.5614	-3.42366	Down	1.30807e-25	7.51145e-27	known_mRNA	K11904|1|1.5e-27|129.4|yro:CH64_3139|type VI secretion system secreted protein VgrG	-	-	-	WP_024882506.1/1.0e-262/hypothetical protein [Streptomyces sp. CNH189]
S139GL004364	729	28.816	12.0415	-1.25886	Down	0.00805762	0.00448027	known_mRNA	K03183|1|1.2e-18|99.0|cyi:CBM981_1477|demethylmenaquinone methyltransferase / 2-methoxy-6-polyprenyl-1,4-benzoquinol methylase [EC:2.1.1.163 2.1.1.201];K03582|5|1.0e-14|85.9|bpm:BURPS1710b_1520|exodeoxyribonuclease V beta subunit [EC:3.1.11.5]	-	GO:0008168//methyltransferase activity	-	WP_024887617.1/7.0e-133/ubiquinone biosynthesis methyltransferase UbiE [Streptomyces sp. CNH189]
S139GL000663	270	248.6	1588.02	2.67533	Up	1.22445e-30	4.76544e-32	known_mRNA	K02965|1|4.6e-45|185.3|strd:NI25_15415|small subunit ribosomal protein S19	GO:0015935//small ribosomal subunit;GO:0015935//small ribosomal subunit;GO:0005840//ribosome;GO:0005840//ribosome;GO:0015935//small ribosomal subunit;GO:0015935//small ribosomal subunit;GO:0005840//ribosome;GO:0015935//small ribosomal subunit;GO:0015935//small ribosomal subunit;GO:0015935//small ribosomal subunit;GO:0015935//small ribosomal subunit;GO:0015935//small ribosomal subunit;GO:0015935//…	GO:0019843//rRNA binding;GO:0003735//structural constituent of ribosome;GO:0019843//rRNA binding;GO:0003735//structural constituent of ribosome;GO:0019843//rRNA binding;GO:0003735//structural constituent of ribosome;GO:0019843//rRNA binding;GO:0003735//structural constituent of ribosome;GO:0019843//rRNA binding;GO:0003735//structural constituent of ribosome;GO:0019843//rRNA binding;GO:0003735//st…	GO:0006412//translation;GO:0006412//translation;GO:0006412//translation;GO:0006412//translation;GO:0006412//translation;GO:0006412//translation;GO:0006412//translation;GO:0006412//translation;GO:0006412//translation;GO:0006412//translation;GO:0006412//translation;GO:0006412//translation;GO:0006412//translation;GO:0006412//translation;GO:0006412//translation;GO:0006412//translation;GO:0006412//tra…	WP_010036728.1/5.0e-44/MULTISPECIES: 30S ribosomal protein S19 [Actinobacteria]
S139GL000804	1458	667.015	290.469	-1.19933	Down	4.33312e-10	9.99119e-11	known_mRNA	K02484|1|3.4e-195|686.4|sls:SLINC_5228|two-component system, OmpR family, sensor kinase [EC:2.7.13.3]	-	-	-	WP_024883321.1/1.6e-258/sensor histidine kinase [Streptomyces sp. CNH189]
S139GL002995	783	121.742	39.5425	-1.62236	Down	1.36344e-07	4.01282e-08	known_mRNA	K07090|1|2.0e-125|453.8|strf:ASR50_30125|uncharacterized protein	GO:0016021//integral component of membrane;GO:0005886//plasma membrane	-	-	WP_024888153.1/3.2e-131/sulfite exporter TauE/SafE family protein [Streptomyces sp. CNH189]
S139GL000624	441	167.163	364.493	1.12463	Up	1.44288e-12	2.66791e-13	known_mRNA	K17865|1|1.4e-06|58.2|magn:WV31_01260|3-hydroxybutyryl-CoA dehydratase [EC:4.2.1.55]	GO:0005835//fatty acid synthase complex;GO:0005835//fatty acid synthase complex;GO:0005835//fatty acid synthase complex;GO:0005835//fatty acid synthase complex	GO:0004312//fatty acid synthase activity;GO:0004312//fatty acid synthase activity;GO:0004312//fatty acid synthase activity;GO:0004312//fatty acid synthase activity	GO:0006633//fatty acid biosynthetic process;GO:0055114//oxidation-reduction process;GO:0006633//fatty acid biosynthetic process;GO:0055114//oxidation-reduction process;GO:0006633//fatty acid biosynthetic process;GO:0055114//oxidation-reduction process;GO:0006633//fatty acid biosynthetic process;GO:0055114//oxidation-reduction process	WP_048458088.1/1.0e-70/MULTISPECIES: dehydratase [Streptomyces]
S139GL001941	372	813.395	3031.03	1.89778	Up	1.28051e-24	7.80454e-26	known_mRNA	K01802|1|3.8e-66|255.8|sdv:BN159_6945|peptidylprolyl isomerase [EC:5.2.1.8]	-	GO:0003755//peptidyl-prolyl cis-trans isomerase activity;GO:0003755//peptidyl-prolyl cis-trans isomerase activity;GO:0003755//peptidyl-prolyl cis-trans isomerase activity;GO:0003755//peptidyl-prolyl cis-trans isomerase activity;GO:0003755//peptidyl-prolyl cis-trans isomerase activity;GO:0003755//peptidyl-prolyl cis-trans isomerase activity;GO:0003755//peptidyl-prolyl cis-trans isomerase activity;…	-	WP_024885170.1/1.4e-65/MULTISPECIES: peptidyl-prolyl cis-trans isomerase [Actinobacteria]
S139GL001822	864	596.803	275.501	-1.1152	Down	1.04612e-05	3.84554e-06	known_mRNA	K02519|1|6.8e-18|96.7|synr:KR49_05605|translation initiation factor IF-2	-	-	-	WP_024885281.1/4.1e-148/hypothetical protein [Streptomyces sp. CNH189]
S139GL000591	1152	299.908	96.858	-1.63058	Down	5.59352e-14	9.01173e-15	known_mRNA	K01426|1|2.1e-179|633.6|strf:ASR50_21045|amidase [EC:3.5.1.4]	-	GO:0004040//amidase activity	-	WP_024883117.1/3.0e-207/amidase [Streptomyces sp. CNH189]
S139GL001100	528	546.413	1169.57	1.09792	Up	5.61682e-16	7.4077e-17	known_mRNA	K06182|1|3.0e-08|63.9|bte:BTH_I2024|23S rRNA pseudouridine2604 synthase [EC:5.4.99.21];K06959|3|6.7e-08|62.8|pbor:BSF38_02614|protein Tex;K01708|4|8.7e-08|62.4|maqu:Maq22A_c21660|galactarate dehydratase [EC:4.2.1.42]	-	GO:0016787//hydrolase activity	-	WP_024884386.1/6.7e-93/NUDIX domain-containing protein [Streptomyces sp. CNH189]
S139GL003027	405	638.896	246.31	-1.3751	Down	4.88746e-15	7.19229e-16	known_mRNA	K11904|1|2.8e-06|57.0|bpse:BDL_5941|type VI secretion system secreted protein VgrG	-	-	-	WP_024888122.1/1.8e-66/dGTPase [Streptomyces sp. CNH189]
S139GL001009	1134	1875.98	10346.3	2.46339	Up	1.47935e-43	2.303e-45	known_mRNA	K02032|1|3.2e-193|679.5|slv:SLIV_12800|peptide/nickel transport system ATP-binding protein	-	GO:0005524//ATP binding;GO:0016887//ATPase activity	GO:0015833//peptide transport	WP_024886762.1/2.6e-211/ABC transporter ATP-binding protein [Streptomyces sp. CNH189]
S139GL003818	1641	55.207	19.8417	-1.47631	Down	0.000150753	6.41183e-05	known_mRNA	K01546|1|3.3e-279|965.7|strd:NI25_18300|K+-transporting ATPase ATPase A chain [EC:3.6.3.12]	-	-	-	WP_078636578.1/1.5e-287/potassium-transporting ATPase subunit KdpA [Streptomyces antibioticus]
S139GL000758	429	335.561	742.999	1.14679	Up	4.20381e-12	8.07546e-13	known_mRNA	K01849|1|4.2e-69|265.8|sle:sle_28760|methylmalonyl-CoA mutase, C-terminal domain [EC:5.4.99.2]	-	GO:0031419//cobalamin binding;GO:0016853//isomerase activity;GO:0046872//metal ion binding	-	WP_024883274.1/2.5e-69/methylmalonyl-CoA mutase [Streptomyces sp. CNH189]
S139GL000633	531	6908.4	32715.2	2.24354	Up	7.13013e-23	5.2044e-24	known_mRNA	K02864|1|2.3e-88|330.1|strf:ASR50_21275|large subunit ribosomal protein L10	GO:0005840//ribosome;GO:0005840//ribosome;GO:0005840//ribosome;GO:0005840//ribosome;GO:0005840//ribosome	GO:0070180//large ribosomal subunit rRNA binding;GO:0003735//structural constituent of ribosome;GO:0070180//large ribosomal subunit rRNA binding;GO:0003735//structural constituent of ribosome;GO:0070180//large ribosomal subunit rRNA binding;GO:0003735//structural constituent of ribosome;GO:0070180//large ribosomal subunit rRNA binding;GO:0003735//structural constituent of ribosome;GO:0070180//lar…	GO:0042254//ribosome biogenesis;GO:0006412//translation;GO:0042254//ribosome biogenesis;GO:0006412//translation;GO:0042254//ribosome biogenesis;GO:0006412//translation;GO:0042254//ribosome biogenesis;GO:0006412//translation;GO:0042254//ribosome biogenesis;GO:0006412//translation	WP_093720403.1/8.5e-88/50S ribosomal protein L10 [Streptomyces sp. DI166]
S139GL003844	1068	25.4301	6.9977	-1.86158	Down	0.000489121	0.000222831	known_mRNA	K09136|1|1.2e-202|710.7|strf:ASR50_01865|ribosomal protein S12 methylthiotransferase accessory factor	-	-	-	WP_048459742.1/1.4e-203/hypothetical protein [Streptomyces sp. HNS054]
S139GL005645	1161	4940.75	16188.1	1.71213	Up	6.72712e-16	8.94117e-17	known_mRNA	K11410|1|2.5e-217|759.6|strf:ASR50_13510|short/branched chain acyl-CoA dehydrogenase [EC:1.3.99.12]	-	GO:0003995//acyl-CoA dehydrogenase activity;GO:0050660//flavin adenine dinucleotide binding;GO:0003995//acyl-CoA dehydrogenase activity;GO:0050660//flavin adenine dinucleotide binding;GO:0003995//acyl-CoA dehydrogenase activity;GO:0050660//flavin adenine dinucleotide binding	-	WP_024885496.1/2.7e-219/acyl-CoA dehydrogenase [Streptomyces sp. CNH189]
S139GL002971	1134	377.761	180.332	-1.06681	Down	2.69888e-09	6.73432e-10	known_mRNA	K02519|1|1.5e-20|105.9|rop:ROP_66830|translation initiation factor IF-2	-	GO:0005524//ATP binding;GO:0046872//metal ion binding	-	WP_024888176.1/1.8e-212/hypothetical protein [Streptomyces sp. CNH189]
S139GL006007	387	51.2135	22.8308	-1.16554	Down	0.00113921	0.000548773	known_mRNA	-	-	-	-	WP_024886565.1/2.6e-62/hypothetical protein [Streptomyces sp. CNH189]
S139GL006566	708	53.525	13.6795	-1.9682	Down	5.68605e-07	1.80565e-07	known_mRNA	K03809|1|1.3e-94|351.3|shy:SHJG_7786|NAD(P)H dehydrogenase (quinone) [EC:1.6.5.2]	-	GO:0010181//FMN binding;GO:0003955//NAD(P)H dehydrogenase (quinone) activity;GO:0010181//FMN binding;GO:0003955//NAD(P)H dehydrogenase (quinone) activity	-	WP_086867032.1/1.4e-106/NAD(P)H:quinone oxidoreductase [Streptomyces viridochromogenes]
S139GL005307	516	13.7529	3.38247	-2.02359	Down	0.00375747	0.00197117	known_mRNA	K18481|1|2.1e-70|270.4|sco:SCO2413|Mce-associated membrane protein	-	-	-	WP_024882855.1/2.7e-83/hypothetical protein [Streptomyces sp. CNH189]
S139GL005048	282	238.805	499.775	1.06545	Up	3.01288e-12	5.72576e-13	known_mRNA	-	-	-	-	WP_024882634.1/7.5e-43/hypothetical protein [Streptomyces sp. CNH189]
S139GL003570	438	9.29248	0.888259	-3.38701	Down	0.000102361	4.26791e-05	known_mRNA	K18930|1|4.0e-06|56.6|cet:B8281_04385|D-lactate dehydrogenase	-	-	-	WP_024887114.1/3.4e-50/hypothetical protein [Streptomyces sp. CNH189]
S139GL000834	966	77.0144	20.9297	-1.87958	Down	2.95123e-07	9.02402e-08	known_mRNA	K09809|1|5.7e-21|107.1|vma:VAB18032_06690|CDP-glycerol glycerophosphotransferase [EC:2.7.8.12];K19046|2|7.4e-21|106.7|sgu:SGLAU_13540|CRISPR system Cascade subunit CasB;K19427|3|8.2e-20|103.2|balm:BsLM_3433|glycosyltransferase EpsJ [EC:2.4.-.-]	-	GO:0016740//transferase activity;GO:0016740//transferase activity	-	WP_024883348.1/1.7e-179/glycosyltransferase family 2 protein [Streptomyces sp. CNH189]
S139GL000323	1161	50.841	21.6323	-1.23281	Down	0.00400927	0.00211916	known_mRNA	K06919|1|8.5e-48|196.4|rsn:RSPO_c00969|putative DNA primase/helicase	-	-	-	WP_075986737.1/1.4e-220/DUF3631 domain-containing protein [Streptomyces sp. FR-008]
S139GL002465	1296	1824.71	5502.4	1.59239	Up	1.47835e-14	2.26887e-15	known_mRNA	K10544|1|3.3e-226|789.3|strf:ASR50_27320|D-xylose transport system permease protein	GO:0016021//integral component of membrane;GO:0005886//plasma membrane	GO:0005215//transporter activity	-	WP_033274053.1/3.6e-225/MULTISPECIES: ABC transporter permease [Actinobacteria]
S139GL003514	2631	1125.44	457.959	-1.29719	Down	2.56602e-18	2.76613e-19	known_mRNA	K11928|1|2.7e-158|564.7|sci:B446_31475|sodium/proline symporter	-	-	-	WP_093768726.1/0.0e+00/histidine kinase [Streptomyces sp. F-7]
S139GL004984	954	188.125	88.9068	-1.08132	Down	2.177e-07	6.54473e-08	known_mRNA	K01421|1|2.7e-84|317.4|slau:SLA_1691|putative membrane protein;K06994|3|2.7e-23|114.8|aez:C3E78_11110|putative drug exporter of the RND superfamily;K01995|5|1.4e-16|92.4|salf:SMD44_01874|branched-chain amino acid transport system ATP-binding protein	-	-	-	WP_024882572.1/2.1e-145/ABC transporter ATP-binding protein [Streptomyces sp. CNH189]
S139GL005690	798	162.383	366.822	1.17568	Up	1.21316e-10	2.64938e-11	known_mRNA	K02030|1|4.2e-139|499.2|strf:ASR50_13730|polar amino acid transport system substrate-binding protein	-	-	-	WP_078540943.1/7.4e-144/ectoine/hydroxyectoine ABC transporter substrate-binding protein EhuB [Streptomyces sp. CNH189]
S139GL000537	738	722.259	1492.11	1.04677	Up	1.24885e-14	1.90931e-15	known_mRNA	K21471|1|1.1e-11|75.9|cceu:CBR64_04160|peptidoglycan DL-endopeptidase CwlO [EC:3.4.-.-];K08282|3|7.1e-08|63.2|bpk:BBK_4868|non-specific serine/threonine protein kinase [EC:2.7.11.1];K02768|4|1.2e-07|62.4|abs:AZOBR_p440071|PTS system, fructose-specific IIA component [EC:2.7.1.202];K08483|4|1.2e-07|62.4|abs:AZOBR_p440071|phosphotransferase system, enzyme I, PtsI [EC:2.7.3.9];K11183|4|1.2e-07|62.4|a…	GO:0016021//integral component of membrane	-	-	WP_024883067.1/4.8e-121/hypothetical protein [Streptomyces sp. CNH189]
S139GL006753	1659	820.394	328.779	-1.3192	Down	3.97844e-10	9.14417e-11	known_mRNA	K00382|1|5.0e-150|536.6|rav:AAT18_13865|dihydrolipoamide dehydrogenase [EC:1.8.1.4]	GO:0005623//cell;GO:0005623//cell;GO:0005623//cell	GO:0009055//electron transfer activity;GO:0050660//flavin adenine dinucleotide binding;GO:0016491//oxidoreductase activity;GO:0009055//electron transfer activity;GO:0050660//flavin adenine dinucleotide binding;GO:0016491//oxidoreductase activity;GO:0009055//electron transfer activity;GO:0050660//flavin adenine dinucleotide binding;GO:0016491//oxidoreductase activity	GO:0045454//cell redox homeostasis;GO:0045454//cell redox homeostasis;GO:0045454//cell redox homeostasis	KMS92180.1/3.5e-220/pyridine nucleotide-disulfide oxidoreductase [Streptomyces regensis]
S139GL003596	1089	45.3058	18.3396	-1.30473	Down	0.0002773	0.000122176	known_mRNA	K03497|1|1.2e-19|102.8|scl:sce_pseudo_02|chromosome partitioning protein, ParB family;K07315|3|2.1e-19|102.1|spri:SPRI_6359|phosphoserine phosphatase RsbU/P [EC:3.1.3.3];K00231|4|2.7e-19|101.7|bpm:BURPS1710b_A0283|protoporphyrinogen/coproporphyrinogen III oxidase [EC:1.3.3.4 1.3.3.15];K02519|5|1.3e-18|99.4|rhb:NY08_1382|translation initiation factor IF-2	-	-	-	WP_024887095.1/9.0e-185/serine/threonine-protein phosphatase [Streptomyces sp. CNH189]
S139GL001992	1419	1793.65	542.571	-1.72501	Down	1.02089e-23	6.82189e-25	known_mRNA	K00375|1|1.8e-55|222.2|acp:A2cp1_0059|GntR family transcriptional regulator / MocR family aminotransferase	-	GO:0003824//catalytic activity;GO:0003677//DNA binding;GO:0030170//pyridoxal phosphate binding;GO:0003700//DNA binding transcription factor activity;GO:0003824//catalytic activity;GO:0003677//DNA binding;GO:0030170//pyridoxal phosphate binding;GO:0003700//DNA binding transcription factor activity;GO:0003824//catalytic activity;GO:0003677//DNA binding;GO:0030170//pyridoxal phosphate binding;GO:000…	GO:0006351//transcription, DNA-templated;GO:0006351//transcription, DNA-templated;GO:0006351//transcription, DNA-templated	WP_058915776.1/6.7e-257/PLP-dependent aminotransferase family protein [Streptomyces sp. 4F]
S139GL004563	534	44.9916	16.3132	-1.46361	Down	0.000578456	0.000266333	known_mRNA	-	GO:0016021//integral component of membrane	-	-	WP_024886053.1/1.0e-88/hypothetical protein [Streptomyces sp. CNH189]
S139GL003909	279	2.4759	0.628609	-1.97772	Down	0.038221	0.0241204	known_mRNA	K07222|1|1.1e-06|57.8|sals:SLNWT_1226|putative flavoprotein involved in K+ transport	-	-	-	WP_030379273.1/4.3e-06/MULTISPECIES: NAD(P)/FAD-dependent oxidoreductase [Streptomyces]
S139GL002062	465	1423.88	4202.3	1.56136	Up	2.16474e-19	2.09829e-20	known_mRNA	K03210|1|2.3e-60|236.9|strd:NI25_31630|preprotein translocase subunit YajC;K21471|2|1.8e-09|67.8|stp:Strop_4086|peptidoglycan DL-endopeptidase CwlO [EC:3.4.-.-]	-	-	-	WP_030867687.1/6.3e-71/preprotein translocase subunit YajC [Streptomyces sp. NRRL S-37]
S139GL002520	1377	922.026	245.37	-1.90985	Down	2.68972e-27	1.34703e-28	known_mRNA	K02519|1|1.0e-23|116.7|rha:RHA1_ro06644|translation initiation factor IF-2	-	-	-	WP_024884693.1/1.0e-257/hypothetical protein [Streptomyces sp. CNH189]
S139GL002409	1128	170.804	24.0308	-2.82939	Down	2.21196e-19	2.15056e-20	known_mRNA	K00249|1|6.8e-159|565.5|sgr:SGR_1563|acyl-CoA dehydrogenase [EC:1.3.8.7]	-	-	-	WP_024884803.1/2.6e-203/acyl-CoA dehydrogenase [Streptomyces sp. CNH189]
S139GL004375	267	275.293	120.788	-1.18849	Down	2.76923e-11	5.69383e-12	known_mRNA	-	-	-	-	WP_093769847.1/2.2e-44/hypothetical protein [Streptomyces sp. F-7]
S139GL001914	1230	1139.97	2579.37	1.17802	Up	8.26767e-14	1.35872e-14	known_mRNA	K15526|1|1.1e-234|817.4|strf:ASR50_07950|L-cysteine:1D-myo-inositol 2-amino-2-deoxy-alpha-D-glucopyranoside ligase [EC:6.3.1.13]	-	GO:0005524//ATP binding;GO:0035446;GO:0008270//zinc ion binding;GO:0005524//ATP binding;GO:0035446;GO:0008270//zinc ion binding;GO:0005524//ATP binding;GO:0035446;GO:0008270//zinc ion binding	GO:0010125;GO:0010125;GO:0010125	WP_024885196.1/2.5e-236/cysteine--1-D-myo-inosityl 2-amino-2-deoxy-alpha-D-glucopyranoside ligase [Streptomyces sp. CNH189]
S139GL001032	318	197.021	709.004	1.84744	Up	9.80145e-35	2.70623e-36	known_mRNA	K05524|1|3.2e-53|212.6|aau:AAur_2797|ferredoxin	-	GO:0009055//electron transfer activity;GO:0009055//electron transfer activity;GO:0009055//electron transfer activity;GO:0009055//electron transfer activity;GO:0009055//electron transfer activity;GO:0009055//electron transfer activity;GO:0009055//electron transfer activity;GO:0009055//electron transfer activity;GO:0009055//electron transfer activity;GO:0009055//electron transfer activity;GO:000905…	-	KOV59518.1/7.2e-58/ferredoxin [Streptomyces sp. MMG1121]
S139GL002473	1728	147.31	45.4906	-1.69521	Down	1.07829e-06	3.53465e-07	known_mRNA	K11904|1|2.0e-24|119.4|sply:Q5A_020495|type VI secretion system secreted protein VgrG;K17680|2|7.0e-22|110.9|btr:BT_2129|twinkle protein [EC:3.6.4.12];K03466|3|1.0e-20|107.1|blat:WK25_11345|DNA segregation ATPase FtsK/SpoIIIE, S-DNA-T family	-	-	-	WP_019523476.1/2.2e-286/MULTISPECIES: hypothetical protein [Streptomyces]
S139GL003020	1626	617.541	176.508	-1.8068	Down	5.1102e-23	3.63996e-24	known_mRNA	K10834|1|9.7e-74|283.1|bur:Bcep18194_A6267|heme-transporting ATPase [EC:3.6.3.41];K06020|1|9.7e-74|283.1|bur:Bcep18194_A6267|sulfate-transporting ATPase [EC:3.6.3.25];K06158|3|4.0e-59|234.6|sgi:SGRAN_3707|ATP-binding cassette, subfamily F, member 3	-	GO:0005524//ATP binding;GO:0016887//ATPase activity;GO:0005524//ATP binding;GO:0016887//ATPase activity	-	WP_024888131.1/1.5e-300/ABC transporter [Streptomyces sp. CNH189]
S139GL001479	999	1507.83	3629.68	1.26737	Up	8.30816e-19	8.59002e-20	known_mRNA	K00981|1|1.7e-166|590.5|sdv:BN159_2781|phosphatidate cytidylyltransferase [EC:2.7.7.41]	-	-	-	WP_078541252.1/1.1e-184/phosphatidate cytidylyltransferase [Streptomyces sp. CNH189]
S139GL002544	570	134.021	48.087	-1.47874	Down	4.2724e-08	1.19657e-08	known_mRNA	K04771|1|2.2e-41|174.1|splu:LK06_026705|serine protease Do [EC:3.4.21.107];K02003|2|1.1e-11|75.5|sct:SCAT_3830|putative ABC transport system ATP-binding protein;K08300|4|5.9e-10|69.7|satk:SA2016_2328|ribonuclease E [EC:3.1.26.12];K08301|4|5.9e-10|69.7|satk:SA2016_2328|ribonuclease G [EC:3.1.26.-]	GO:0016021//integral component of membrane;GO:0016021//integral component of membrane	-	-	WP_024884662.1/9.7e-90/PDZ domain-containing protein [Streptomyces sp. CNH189]
S139GL000658	309	607.01	3961.66	2.70631	Up	2.06432e-34	5.85128e-36	known_mRNA	K02946|1|3.7e-51|205.7|srn:A4G23_03367|small subunit ribosomal protein S10	GO:0005840//ribosome;GO:0015935//small ribosomal subunit;GO:0005840//ribosome;GO:0005840//ribosome;GO:0005840//ribosome;GO:0005840//ribosome;GO:0005840//ribosome;GO:0005840//ribosome;GO:0005840//ribosome;GO:0005840//ribosome;GO:0005840//ribosome;GO:0005840//ribosome;GO:0005840//ribosome;GO:0005840//ribosome;GO:0005840//ribosome;GO:0005840//ribosome;GO:0005840//ribosome;GO:0005840//ribosome;GO:000…	GO:0003723//RNA binding;GO:0003735//structural constituent of ribosome;GO:0003723//RNA binding;GO:0003735//structural constituent of ribosome;GO:0003723//RNA binding;GO:0003735//structural constituent of ribosome;GO:0003735//structural constituent of ribosome;GO:0000049//tRNA binding;GO:0003735//structural constituent of ribosome;GO:0000049//tRNA binding;GO:0003735//structural constituent of ribo…	GO:0006412//translation;GO:0006412//translation;GO:0006412//translation;GO:0006412//translation;GO:0006412//translation;GO:0006412//translation;GO:0006412//translation;GO:0006412//translation;GO:0006412//translation;GO:0006412//translation;GO:0006412//translation;GO:0006412//translation;GO:0006412//translation;GO:0006412//translation;GO:0006412//translation;GO:0006412//translation;GO:0006412//tra…	AIA04316.1/4.1e-50/30S ribosomal protein S10 [Streptomyces albulus]
S139GL004082	243	11.5473	4.09543	-1.49547	Down	0.025059	0.0152732	known_mRNA	-	-	-	-	WP_078541132.1/1.4e-29/DUF2199 domain-containing protein [Streptomyces sp. CNH189]
S139GL006250	702	1639.81	5178.12	1.6589	Up	9.09634e-15	1.36933e-15	known_mRNA	K21471|1|3.2e-18|97.4|cceu:CBR64_04160|peptidoglycan DL-endopeptidase CwlO [EC:3.4.-.-];K11904|5|6.1e-17|93.2|bac:BamMC406_3019|type VI secretion system secreted protein VgrG	-	-	-	WP_024884118.1/5.5e-119/hypothetical protein [Streptomyces sp. CNH189]
S139GL006924	1380	120.665	12.1986	-3.30622	Down	2.31811e-17	2.7338e-18	known_mRNA	K22325|1|8.1e-13|80.5|bcai:K788_0002068|chloroacetanilide N-alkylformylase [EC:1.14.15.23];K03862|2|3.1e-12|78.6|cbab:SMCB_0812|vanillate monooxygenase [EC:1.14.13.82]	-	-	-	WP_086699651.1/4.0e-153/aromatic ring-hydroxylating dioxygenase subunit alpha [Streptomyces vinaceus]
S139GL000071	258	22.6155	47.9281	1.08356	Up	0.00254169	0.00129418	known_mRNA	-	GO:0016021//integral component of membrane;GO:0016021//integral component of membrane	-	-	WP_024886337.1/9.3e-40/membrane protein [Streptomyces sp. CNH189]
S139GL004798	1185	1624.75	4689.17	1.52912	Up	2.93443e-26	1.59887e-27	known_mRNA	K09015|1|2.0e-206|723.4|scw:TU94_08175|Fe-S cluster assembly protein SufD	-	-	GO:0016226//iron-sulfur cluster assembly;GO:0016226//iron-sulfur cluster assembly	WP_004989627.1/2.2e-213/MULTISPECIES: Fe-S cluster assembly protein SufD [Streptomyces]
S139GL005670	405	731.707	53.6592	-3.76937	Down	1.73751e-37	3.85319e-39	known_mRNA	K02519|1|5.1e-08|62.8|nsl:BOX37_21075|translation initiation factor IF-2;K06994|4|2.8e-06|57.0|sro:Sros_8829|putative drug exporter of the RND superfamily	-	-	-	WP_037722886.1/8.0e-70/hypothetical protein [Streptomyces sp. CNH189]
S139GL003233	522	482.945	92.7519	-2.38041	Down	1.31787e-29	5.57418e-31	known_mRNA	K02519|1|1.7e-08|64.7|msg:MSMEI_2565|translation initiation factor IF-2;K02343|3|3.0e-08|63.9|sxi:SXIM_25040|DNA polymerase III subunit gamma/tau [EC:2.7.7.7];K19668|5|6.6e-08|62.8|ace:Acel_0615|cellulose 1,4-beta-cellobiosidase [EC:3.2.1.91]	-	GO:0008080//N-acetyltransferase activity	-	WP_024883568.1/6.4e-88/N-acetyltransferase [Streptomyces sp. CNH189]
S139GL000040	1245	1150.13	541.961	-1.08554	Down	2.00599e-10	4.48099e-11	known_mRNA	K02519|1|4.3e-21|107.8|kau:B6264_16730|translation initiation factor IF-2	GO:0016021//integral component of membrane	GO:0008488//gamma-glutamyl carboxylase activity	GO:0017187//peptidyl-glutamic acid carboxylation	WP_024886308.1/2.1e-222/HTTM domain-containing protein [Streptomyces sp. CNH189]
S139GL002805	1719	94.6145	28.0595	-1.75357	Down	6.05891e-08	1.71828e-08	known_mRNA	K03885|1|1.6e-276|956.8|strf:ASR50_29160|NADH dehydrogenase [EC:1.6.99.3]	-	GO:0016491//oxidoreductase activity;GO:0016491//oxidoreductase activity	-	WP_086699112.1/9.5e-306/FAD-dependent oxidoreductase [Streptomyces vinaceus]
S139GL003926	579	1053.78	3862.23	1.87386	Up	3.40921e-18	3.70511e-19	known_mRNA	K05793|1|3.9e-86|322.8|stsi:A4E84_21060|tellurite resistance protein TerB	-	-	-	WP_024888438.1/8.7e-94/MULTISPECIES: tellurium resistance protein [Streptomyces]
S139GL006530	333	227.255	730.687	1.68494	Up	1.05675e-16	1.29747e-17	known_mRNA	K03671|1|3.2e-56|222.6|strf:ASR50_16830|thioredoxin 1	GO:0005623//cell;GO:0005623//cell;GO:0005623//cell;GO:0005623//cell;GO:0005623//cell	GO:0015035//protein disulfide oxidoreductase activity;GO:0015035//protein disulfide oxidoreductase activity;GO:0015035//protein disulfide oxidoreductase activity;GO:0015035//protein disulfide oxidoreductase activity;GO:0015035//protein disulfide oxidoreductase activity	GO:0045454//cell redox homeostasis;GO:0006662//glycerol ether metabolic process;GO:0045454//cell redox homeostasis;GO:0006662//glycerol ether metabolic process;GO:0045454//cell redox homeostasis;GO:0006662//glycerol ether metabolic process;GO:0045454//cell redox homeostasis;GO:0006662//glycerol ether metabolic process;GO:0045454//cell redox homeostasis;GO:0006662//glycerol ether metabolic process	WP_033273254.1/3.5e-55/MULTISPECIES: thioredoxin [Actinobacteria]
S139GL000020	210	27.7527	61.0685	1.1378	Up	0.000131816	5.56379e-05	known_mRNA	-	GO:0016021//integral component of membrane;GO:0016021//integral component of membrane;GO:0016021//integral component of membrane;GO:0016021//integral component of membrane	-	-	SCD76094.1/1.6e-34/hypothetical protein GA0115245_112595 [Streptomyces sp. di188]
S139GL004921	252	336.667	1010.71	1.58598	Up	7.8926e-17	9.60929e-18	known_mRNA	-	GO:0016021//integral component of membrane	-	-	WP_024882515.1/8.2e-41/hypothetical protein [Streptomyces sp. CNH189]
S139GL002617	852	100.794	32.7884	-1.62016	Down	1.56973e-08	4.21191e-09	known_mRNA	K11904|1|2.5e-20|104.8|yro:CH64_3139|type VI secretion system secreted protein VgrG	-	-	-	WP_031062320.1/3.5e-91/MULTISPECIES: hypothetical protein [Streptomyces]
S139GL000691	444	1173.33	4202.65	1.84069	Up	6.34733e-21	5.46267e-22	known_mRNA	K02871|1|6.1e-79|298.5|strf:ASR50_21595|large subunit ribosomal protein L13	GO:0005840//ribosome;GO:0005840//ribosome;GO:0005840//ribosome;GO:0005840//ribosome;GO:0005840//ribosome;GO:0005840//ribosome	GO:0003735//structural constituent of ribosome;GO:0003735//structural constituent of ribosome;GO:0003735//structural constituent of ribosome;GO:0003735//structural constituent of ribosome;GO:0003735//structural constituent of ribosome;GO:0003735//structural constituent of ribosome	GO:0006412//translation;GO:0006412//translation;GO:0006412//translation;GO:0006412//translation;GO:0006412//translation;GO:0006412//translation	WP_019526965.1/6.7e-78/MULTISPECIES: 50S ribosomal protein L13 [Actinobacteria]
S139GL005576	1365	18.8521	8.0418	-1.22914	Down	0.0254075	0.0155229	known_mRNA	K03606|1|1.3e-42|179.5|gsn:YC6258_03247|putative colanic acid biosysnthesis UDP-glucose lipid carrier transferase	-	-	-	WP_024887443.1/1.4e-251/transferase [Streptomyces sp. CNH189]
S139GL004674	765	1114.43	4445.48	1.99604	Up	4.27353e-26	2.35361e-27	known_mRNA	K03521|1|1.9e-133|480.3|samb:SAM23877_1169|electron transfer flavoprotein beta subunit	-	GO:0009055//electron transfer activity;GO:0009055//electron transfer activity;GO:0009055//electron transfer activity	-	WP_029393765.1/1.1e-133/MULTISPECIES: electron transfer flavoprotein subunit beta [Streptomyces]
S139GL000885	1560	2270.5	6668.45	1.55434	Up	3.15446e-16	4.04906e-17	known_mRNA	K01745|1|1.9e-268|929.9|strf:ASR50_22605|histidine ammonia-lyase [EC:4.3.1.3]	GO:0005737//cytoplasm	GO:0004397//histidine ammonia-lyase activity	GO:0019556//histidine catabolic process to glutamate and formamide;GO:0019557//histidine catabolic process to glutamate and formate	WP_093766763.1/1.4e-276/histidine ammonia-lyase [Streptomyces sp. F-7]
S139GL005480	1020	2527.38	5673.82	1.16667	Up	1.48531e-16	1.84546e-17	known_mRNA	K03569|1|5.7e-157|558.9|fsy:FsymDg_1524|rod shape-determining protein MreB and related proteins	-	-	GO:0000902//cell morphogenesis;GO:0000902//cell morphogenesis;GO:0000902//cell morphogenesis;GO:0000902//cell morphogenesis;GO:0000902//cell morphogenesis;GO:0000902//cell morphogenesis;GO:0000902//cell morphogenesis;GO:0000902//cell morphogenesis;GO:0000902//cell morphogenesis;GO:0000902//cell morphogenesis;GO:0000902//cell morphogenesis	WP_006133575.1/1.9e-184/MULTISPECIES: rod shape-determining protein [Streptomyces]
S139GL000250	1356	542.392	1130.44	1.05948	Up	4.71199e-15	6.92024e-16	known_mRNA	K15372|1|4.5e-242|842.0|stsi:A4E84_21910|taurine---2-oxoglutarate transaminase [EC:2.6.1.55]	-	GO:0030170//pyridoxal phosphate binding;GO:0008483//transaminase activity	-	WP_086685586.1/2.4e-251/aspartate aminotransferase family protein [Streptomyces pseudogriseolus]
S139GL004477	873	1845.94	4228.23	1.1957	Up	1.98677e-10	4.43515e-11	known_mRNA	K21471|1|2.8e-19|101.3|cceu:CBR64_04160|peptidoglycan DL-endopeptidase CwlO [EC:3.4.-.-];K03497|3|1.1e-15|89.4|scl:sce_pseudo_02|chromosome partitioning protein, ParB family;K01438|5|1.9e-15|88.6|plk:CIK06_12225|acetylornithine deacetylase [EC:3.5.1.16]	-	-	GO:0006950//response to stress;GO:0006950//response to stress	WP_024885940.1/7.8e-155/universal stress protein [Streptomyces sp. CNH189]
S139GL001977	600	2552.79	8662.86	1.76277	Up	1.66537e-21	1.3501e-22	known_mRNA	K02520|1|8.7e-105|384.8|strf:ASR50_07655|translation initiation factor IF-3	-	-	-	WP_078540917.1/3.5e-106/MULTISPECIES: translation initiation factor IF-3 [Streptomyces]
S139GL001510	1446	2686.28	11569.7	2.10667	Up	1.50338e-50	1.61179e-52	known_mRNA	K00128|1|1.4e-252|877.1|sma:SAVERM_2579|aldehyde dehydrogenase (NAD+) [EC:1.2.1.3]	-	GO:0016491//oxidoreductase activity;GO:0016491//oxidoreductase activity	-	WP_024888005.1/1.2e-266/aldehyde dehydrogenase [Streptomyces sp. CNH189]
S139GL006812	948	309.698	114.213	-1.43913	Down	1.31858e-08	3.4993e-09	known_mRNA	K03070|1|1.3e-09|69.3|paeu:BN889_04895|preprotein translocase subunit SecA;K08303|2|1.6e-07|62.4|sta:STHERM_c21690|putative protease [EC:3.4.-.-];K21471|4|1.3e-06|59.3|stp:Strop_4086|peptidoglycan DL-endopeptidase CwlO [EC:3.4.-.-]	-	-	-	WP_094102714.1/5.9e-116/hypothetical protein [Streptomyces phaeoluteigriseus]
S139GL000843	1050	1573.35	4844.33	1.62246	Up	1.05787e-15	1.44177e-16	known_mRNA	K07335|1|3.5e-173|612.8|slv:SLIV_13950|basic membrane protein A and related proteins	GO:0005886//plasma membrane	-	-	WP_024883357.1/7.1e-187/BMP family ABC transporter substrate-binding protein [Streptomyces sp. CNH189]
S139GL003684	1314	105.087	21.0001	-2.32311	Down	7.71165e-12	1.51424e-12	known_mRNA	K02519|1|3.1e-22|111.7|acto:C3V41_01600|translation initiation factor IF-2;K01438|3|1.0e-20|106.7|plk:CIK06_12225|acetylornithine deacetylase [EC:3.5.1.16]	-	-	-	WP_024887010.1/2.3e-235/DUF2254 domain-containing protein [Streptomyces sp. CNH189]
S139GL002246	846	720.312	329.94	-1.12642	Down	1.90366e-08	5.15546e-09	known_mRNA	K00797|1|4.5e-46|190.3|rha:RHA1_ro02466|spermidine synthase [EC:2.5.1.16];K02519|2|2.2e-21|108.2|kau:B6264_16730|translation initiation factor IF-2	-	-	-	WP_093764939.1/3.8e-138/spermidine synthase-like protein [Streptomyces sp. F-7]
S139GL006514	1032	1184.92	3064.09	1.37066	Up	3.18189e-22	2.42532e-23	known_mRNA	K21471|1|2.6e-16|91.7|cceu:CBR64_04160|peptidoglycan DL-endopeptidase CwlO [EC:3.4.-.-];K02519|2|1.1e-11|76.3|sgv:B1H19_29105|translation initiation factor IF-2	-	GO:0003824//catalytic activity;GO:0003824//catalytic activity;GO:0003824//catalytic activity;GO:0003824//catalytic activity;GO:0003824//catalytic activity	-	WP_024886248.1/2.6e-197/alanine racemase [Streptomyces sp. CNH189]
S139GL003865	1389	123.364	42.8283	-1.52628	Down	7.44583e-08	2.13129e-08	known_mRNA	K05565|1|4.9e-18|97.8|cmc:CMN_01052|multicomponent Na+:H+ antiporter subunit A;K02519|2|1.2e-16|93.2|kau:B6264_16730|translation initiation factor IF-2;K16023|4|7.9e-16|90.5|amz:B737_0646|acetyltransferase	-	GO:0016301//kinase activity	-	WP_033277979.1/3.0e-233/MULTISPECIES: protein kinase [Actinobacteria]
S139GL001419	510	333.242	671.593	1.01102	Up	7.58977e-06	2.74654e-06	known_mRNA	K00954|1|1.4e-82|310.8|splu:LK06_024190|pantetheine-phosphate adenylyltransferase [EC:2.7.7.3]	-	-	-	SCD85339.1/2.2e-85/Phosphopantetheine adenylyltransferase [Streptomyces sp. di50b]
S139GL002839	1884	1018.27	424.386	-1.26268	Down	7.77129e-15	1.16187e-15	known_mRNA	K04043|1|0.0e+00|1107.8|strf:ASR50_29315|molecular chaperone DnaK	-	GO:0005524//ATP binding;GO:0051082//unfolded protein binding;GO:0005524//ATP binding;GO:0051082//unfolded protein binding;GO:0005524//ATP binding;GO:0051082//unfolded protein binding	GO:0006457//protein folding;GO:0006457//protein folding;GO:0006457//protein folding	WP_037926704.1/0.0e+00/molecular chaperone DnaK [Streptomyces toyocaensis]
S139GL001958	954	4146.53	1128.23	-1.87784	Down	7.52014e-22	5.89772e-23	known_mRNA	K02335|1|6.1e-44|183.3|rha:RHA1_ro00990|DNA polymerase I [EC:2.7.7.7]	-	-	-	WP_024885154.1/4.8e-166/5'-3' exonuclease [Streptomyces sp. CNH189]
S139GL003337	426	24.1622	9.06847	-1.41382	Down	0.00657606	0.00361108	known_mRNA	K07182|1|8.9e-11|72.0|oai:OLEAN_C38130|CBS domain-containing protein;K00175|3|2.6e-10|70.5|pbf:CFX0092_A1556|2-oxoglutarate/2-oxoacid ferredoxin oxidoreductase subunit beta [EC:1.2.7.3 1.2.7.11]	-	-	-	WP_006131694.1/1.3e-67/MULTISPECIES: CBS domain-containing protein [Streptomyces]
S139GL006383	264	200.513	676.928	1.75531	Up	4.97666e-22	3.86643e-23	known_mRNA	K01952|1|1.3e-39|167.2|strf:ASR50_17650|phosphoribosylformylglycinamidine synthase [EC:6.3.5.3]	GO:0005737//cytoplasm;GO:0005737//cytoplasm;GO:0005737//cytoplasm;GO:0005737//cytoplasm;GO:0005737//cytoplasm;GO:0005737//cytoplasm;GO:0005737//cytoplasm;GO:0005737//cytoplasm	GO:0005524//ATP binding;GO:0004642//phosphoribosylformylglycinamidine synthase activity;GO:0005524//ATP binding;GO:0004642//phosphoribosylformylglycinamidine synthase activity;GO:0005524//ATP binding;GO:0004642//phosphoribosylformylglycinamidine synthase activity;GO:0005524//ATP binding;GO:0004642//phosphoribosylformylglycinamidine synthase activity;GO:0005524//ATP binding;GO:0004642//phosphoribo…	GO:0006189//'de novo' IMP biosynthetic process;GO:0006189//'de novo' IMP biosynthetic process;GO:0006189//'de novo' IMP biosynthetic process;GO:0006189//'de novo' IMP biosynthetic process;GO:0006189//'de novo' IMP biosynthetic process;GO:0006189//'de novo' IMP biosynthetic process;GO:0006189//'de novo' IMP biosynthetic process;GO:0006189//'de novo' IMP biosynthetic process	WP_006133353.1/1.4e-38/MULTISPECIES: phosphoribosylformylglycinamidine synthase subunit PurS [Actinobacteria]
S139GL001344	240	26.0594	171.799	2.72085	Up	2.54015e-20	2.28684e-21	known_mRNA	-	GO:0016021//integral component of membrane;GO:0016021//integral component of membrane;GO:0016021//integral component of membrane	-	-	WP_033276008.1/7.9e-33/MULTISPECIES: hypothetical protein [Actinobacteria]
S139GL006867	471	208.836	43.3417	-2.26854	Down	2.10601e-18	2.2486e-19	known_mRNA	K07492|1|4.9e-18|96.3|bmc:BAbS19_I05000|putative transposase	-	-	-	WP_095534690.1/1.2e-82/IS5/IS1182 family transposase [Streptomyces prasinopilosus]
S139GL003136	1005	45.5233	104.17	1.19426	Up	9.09284e-07	2.95661e-07	known_mRNA	K00010|1|2.0e-170|603.6|strd:NI25_04260|myo-inositol 2-dehydrogenase / D-chiro-inositol 1-dehydrogenase [EC:1.1.1.18 1.1.1.369]	-	GO:0016491//oxidoreductase activity	-	WP_024883686.1/2.3e-182/dehydrogenase [Streptomyces sp. CNH189]
S139GL004896	624	308.361	894.68	1.53675	Up	2.69869e-21	2.23537e-22	known_mRNA	K22010|1|1.1e-107|394.4|strf:ASR50_09830|two-component system, response regulator PdtaR	GO:0005622//intracellular	GO:0003723//RNA binding	GO:0000160//phosphorelay signal transduction system;GO:0031564//transcription antitermination;GO:0006351//transcription, DNA-templated	WP_033273066.1/1.3e-106/MULTISPECIES: response regulator [Actinobacteria]
S139GL003936	765	29.3876	10.8172	-1.44189	Down	0.00137042	0.00066921	known_mRNA	-	-	-	-	WP_086752500.1/9.4e-64/IS5/IS1182 family transposase [Streptomyces scabiei]
S139GL002969	882	108.762	43.2762	-1.32953	Down	9.28261e-05	3.83765e-05	known_mRNA	K11749|1|1.1e-20|105.9|msd:MYSTI_02958|regulator of sigma E protease [EC:3.4.24.-];K02343|3|1.0e-16|92.8|bbro:BAU06_06150|DNA polymerase III subunit gamma/tau [EC:2.7.7.7]	-	GO:0004553//hydrolase activity, hydrolyzing O-glycosyl compounds	GO:0005975//carbohydrate metabolic process	WP_024888178.1/9.2e-172/1,3-beta-glucanase [Streptomyces sp. CNH189]
S139GL002980	294	24.3824	4.3257	-2.49483	Down	1.15119e-05	4.24193e-06	known_mRNA	K00302|1|2.3e-13|80.1|tce:A3L02_04425|sarcosine oxidase, subunit alpha [EC:1.5.3.1]	-	GO:0009055//electron transfer activity;GO:0051536//iron-sulfur cluster binding	-	WP_024888168.1/1.3e-45/proline dehydrogenase [Streptomyces sp. CNH189]
S139GL000573	660	3944.02	1057.35	-1.89922	Down	5.97797e-32	2.08953e-33	known_mRNA	K00338|1|1.1e-121|441.0|strf:ASR50_20965|NADH-quinone oxidoreductase subunit I [EC:1.6.5.3]	GO:0005886//plasma membrane	GO:0051539//4 iron, 4 sulfur cluster binding;GO:0005506//iron ion binding;GO:0050136//NADH dehydrogenase (quinone) activity;GO:0048038//quinone binding	-	WP_024883100.1/3.3e-121/NADH-quinone oxidoreductase subunit NuoI [Streptomyces sp. CNH189]
S139GL002326	804	754.218	1801.11	1.25584	Up	5.99484e-16	7.92386e-17	known_mRNA	K18930|1|1.4e-12|79.0|cet:B8281_04385|D-lactate dehydrogenase;K07646|3|1.4e-09|68.9|maqu:Maq22A_c17265|two-component system, OmpR family, sensor histidine kinase KdpD [EC:2.7.13.3];K01708|5|1.4e-09|68.9|maqu:Maq22A_c21660|galactarate dehydratase [EC:4.2.1.42]	-	-	-	WP_024885588.1/3.3e-136/DUF3710 domain-containing protein [Streptomyces sp. CNH189]
S139GL006886	1884	124.9	28.3349	-2.14012	Down	1.58738e-11	3.20786e-12	known_mRNA	K03313|1|3.1e-71|275.0|sti:Sthe_1967|Na+:H+ antiporter, NhaA family	GO:0016021//integral component of membrane;GO:0005886//plasma membrane;GO:0016021//integral component of membrane;GO:0005886//plasma membrane	GO:0015297//antiporter activity;GO:0015081//sodium ion transmembrane transporter activity;GO:0015297//antiporter activity;GO:0015081//sodium ion transmembrane transporter activity	GO:0045454//cell redox homeostasis;GO:0006885//regulation of pH;GO:0045454//cell redox homeostasis;GO:0006885//regulation of pH	SEE27132.1/1.7e-271/sodium/proton antiporter, NhaA family [Streptomyces sp. KS_5]
S139GL002503	1326	1145.53	5055.26	2.14177	Up	5.11248e-43	8.40942e-45	known_mRNA	K09930|1|2.3e-206|723.4|strf:ASR50_27500|uncharacterized protein	-	-	-	WP_037722621.1/2.5e-237/DUF692 domain-containing protein [Streptomyces sp. CNH189]
S139GL000097	2628	902.258	345.549	-1.38465	Down	2.53496e-13	4.38192e-14	known_mRNA	K11901|1|1.9e-39|169.9|bpm:BURPS1710b_A1695|type VI secretion system protein ImpB;K01708|4|2.5e-39|169.5|maqu:Maq22A_c21660|galactarate dehydratase [EC:4.2.1.42];K18930|5|1.9e-34|153.3|cet:B8281_04385|D-lactate dehydrogenase	-	-	-	WP_024886354.1/0.0e+00/VWA domain-containing protein [Streptomyces sp. CNH189]
S139GL006806	381	5.71861	1.50437	-1.92651	Down	0.0249013	0.0151573	known_mRNA	-	-	-	-	WP_052845211.1/2.1e-40/hypothetical protein [Streptomyces sp. NRRL S-31]
S139GL005784	846	216.916	35.488	-2.61173	Down	1.10975e-23	7.44832e-25	known_mRNA	K05846|1|5.0e-130|469.2|strf:ASR50_14180|osmoprotectant transport system permease protein	-	-	-	WP_024885370.1/1.4e-148/permease [Streptomyces sp. CNH189]
S139GL004660	1239	1037.31	2564.91	1.30607	Up	7.13013e-23	5.19163e-24	known_mRNA	K21401|1|6.8e-27|127.1|mgi:Mflv_4291|menaquinone-9 beta-reductase [EC:1.3.99.38]	-	-	-	WP_024885034.1/5.5e-231/hyaluronate lyase [Streptomyces sp. CNH189]
S139GL002079	210	6.77746	16.8992	1.31814	Up	0.0280808	0.0172716	known_mRNA	-	-	-	-	WP_078493133.1/2.2e-31/MULTISPECIES: hypothetical protein [Actinobacteria]
S139GL000529	300	294.762	1017.71	1.7877	Up	1.17561e-21	9.40972e-23	known_mRNA	-	-	-	-	WP_006133193.1/6.3e-48/MULTISPECIES: hypothetical protein [Streptomyces]
S139GL003943	1341	192.511	74.5474	-1.36871	Down	1.50465e-08	4.03067e-09	known_mRNA	K06147|1|4.4e-189|666.0|samb:SAM23877_6340|ATP-binding cassette, subfamily B, bacterial	-	-	-	WP_031065394.1/2.1e-244/ABC transporter ATP-binding protein [Streptomyces sp. NRRL F-5527]
S139GL000999	1974	313.715	102.327	-1.61627	Down	1.10896e-17	1.26222e-18	known_mRNA	K00239|1|0.0e+00|1243.4|strf:ASR50_23145|succinate dehydrogenase / fumarate reductase, flavoprotein subunit [EC:1.3.5.1 1.3.5.4]	-	GO:0008177//succinate dehydrogenase (ubiquinone) activity;GO:0008177//succinate dehydrogenase (ubiquinone) activity	-	WP_085573901.1/0.0e+00/fumarate reductase/succinate dehydrogenase flavoprotein subunit [Streptomyces sp. 13-12-16]
S139GL005438	2871	2995.73	9983.6	1.73665	Up	3.93319e-26	2.16039e-27	known_mRNA	K01869|1|0.0e+00|1908.6|strf:ASR50_12405|leucyl-tRNA synthetase [EC:6.1.1.4]	GO:0005737//cytoplasm;GO:0005737//cytoplasm	GO:0002161//aminoacyl-tRNA editing activity;GO:0005524//ATP binding;GO:0004823//leucine-tRNA ligase activity;GO:0002161//aminoacyl-tRNA editing activity;GO:0005524//ATP binding;GO:0004823//leucine-tRNA ligase activity	GO:0006429//leucyl-tRNA aminoacylation;GO:0006429//leucyl-tRNA aminoacylation	WP_024888335.1/0.0e+00/leucine--tRNA ligase [Streptomyces sp. CNH189]
S139GL003219	1026	518.036	1511.91	1.54525	Up	4.03211e-17	4.81437e-18	known_mRNA	K02016|1|2.8e-167|593.2|strf:ASR50_31545|iron complex transport system substrate-binding protein	-	-	-	WP_030833475.1/5.0e-169/MULTISPECIES: hypothetical protein [Streptomyces]
S139GL002087	567	749.251	2067.08	1.46408	Up	1.62601e-17	1.89609e-18	known_mRNA	K02356|1|8.0e-92|341.7|stre:GZL_07208|elongation factor P	GO:0005737//cytoplasm;GO:0005737//cytoplasm;GO:0005737//cytoplasm;GO:0005737//cytoplasm;GO:0005737//cytoplasm;GO:0005737//cytoplasm;GO:0005737//cytoplasm;GO:0005737//cytoplasm;GO:0005737//cytoplasm;GO:0005737//cytoplasm;GO:0005737//cytoplasm;GO:0005737//cytoplasm	GO:0003746//translation elongation factor activity;GO:0003746//translation elongation factor activity;GO:0003746//translation elongation factor activity;GO:0003746//translation elongation factor activity;GO:0003746//translation elongation factor activity;GO:0003746//translation elongation factor activity;GO:0003746//translation elongation factor activity;GO:0003746//translation elongation factor …	-	WP_006131211.1/2.1e-100/MULTISPECIES: elongation factor P [Actinobacteria]
S139GL005462	255	316.923	1545.68	2.28604	Up	2.05033e-32	6.92576e-34	known_mRNA	K02899|1|4.9e-41|171.8|samb:SAM23877_2644|large subunit ribosomal protein L27	GO:0022625//cytosolic large ribosomal subunit;GO:0005840//ribosome;GO:0005840//ribosome;GO:0005840//ribosome;GO:0005840//ribosome;GO:0005840//ribosome;GO:0005840//ribosome;GO:0005840//ribosome;GO:0005840//ribosome;GO:0005840//ribosome;GO:0005840//ribosome;GO:0005840//ribosome;GO:0005840//ribosome;GO:0005840//ribosome;GO:0005840//ribosome;GO:0005840//ribosome;GO:0005840//ribosome;GO:0005840//ribos…	GO:0003735//structural constituent of ribosome;GO:0003735//structural constituent of ribosome;GO:0003735//structural constituent of ribosome;GO:0003735//structural constituent of ribosome;GO:0003735//structural constituent of ribosome;GO:0003735//structural constituent of ribosome;GO:0003735//structural constituent of ribosome;GO:0003735//structural constituent of ribosome;GO:0003735//structural …	GO:0006412//translation;GO:0006412//translation;GO:0006412//translation;GO:0006412//translation;GO:0006412//translation;GO:0006412//translation;GO:0006412//translation;GO:0006412//translation;GO:0006412//translation;GO:0006412//translation;GO:0006412//translation;GO:0006412//translation;GO:0006412//translation;GO:0006412//translation;GO:0006412//translation;GO:0006412//translation;GO:0006412//tra…	WP_003976205.1/5.4e-40/MULTISPECIES: 50S ribosomal protein L27 [Actinobacteria]
S139GL004866	951	113.195	26.6995	-2.08393	Down	1.42407e-13	2.39471e-14	known_mRNA	K02519|1|4.3e-21|107.5|syx:SynWH7803_2079|translation initiation factor IF-2	-	GO:0004519//endonuclease activity;GO:0004527//exonuclease activity	-	WP_024882461.1/5.8e-172/endonuclease [Streptomyces sp. CNH189]
S139GL004868	2079	248.882	99.1033	-1.32846	Down	1.55662e-10	3.43605e-11	known_mRNA	K11901|1|3.3e-34|152.1|bpm:BURPS1710b_A1695|type VI secretion system protein ImpB	GO:0016021//integral component of membrane	-	-	WP_051489908.1/3.2e-308/FUSC family protein [Streptomyces sp. CNH189]
S139GL000259	660	2662.84	5793.14	1.12138	Up	4.16449e-19	4.13453e-20	known_mRNA	K01533|1|3.7e-08|63.9|afw:Anae109_1225|Cu2+-exporting ATPase [EC:3.6.3.4];K21687|5|4.9e-08|63.5|kit:CFP65_0580|resuscitation-promoting factor RpfA	-	-	-	WP_037640814.1/5.2e-119/MULTISPECIES: DUF5063 domain-containing protein [Streptomyces]
S139GL003973	357	61.9476	146.079	1.23763	Up	2.0895e-07	6.26485e-08	known_mRNA	-	-	-	-	WP_031070678.1/1.0e-60/DUF1048 domain-containing protein [Streptomyces sp. NRRL S-118]
S139GL002690	561	285.671	2486.26	3.12155	Up	6.40632e-46	8.37366e-48	known_mRNA	K02519|1|8.4e-09|65.9|aoi:AORI_2218|translation initiation factor IF-2;K13582|2|1.9e-08|64.7|chel:AL346_05755|localization factor PodJL;K06182|4|3.2e-08|63.9|stp:Strop_3075|23S rRNA pseudouridine2604 synthase [EC:5.4.99.21]	-	-	-	WP_024883959.1/9.6e-98/hypothetical protein [Streptomyces sp. CNH189]
S139GL002163	759	1622.63	721.643	-1.16898	Down	0.0340698	0.0213055	known_mRNA	K07160|1|1.8e-118|430.6|stsi:A4E84_06940|UPF0271 protein	-	GO:0003824//catalytic activity	GO:0005975//carbohydrate metabolic process	WP_024887307.1/5.0e-134/LamB/YcsF family protein [Streptomyces sp. CNH189]
S139GL003099	360	994.496	157.403	-2.6595	Down	2.88399e-33	8.89466e-35	known_mRNA	-	-	-	-	WP_024883722.1/6.2e-58/hypothetical protein [Streptomyces sp. CNH189]
S139GL001322	1008	5229.11	11100.7	1.08602	Up	2.95586e-15	4.23692e-16	known_mRNA	K02034|1|1.0e-169|601.3|samb:SAM23877_5213|peptide/nickel transport system permease protein	GO:0016021//integral component of membrane;GO:0005886//plasma membrane;GO:0016021//integral component of membrane;GO:0005886//plasma membrane;GO:0016021//integral component of membrane;GO:0005886//plasma membrane	-	GO:0006810//transport;GO:0006810//transport;GO:0006810//transport	WP_059302274.1/3.3e-173/ABC transporter permease [Streptomyces canus]
S139GL001984	1014	366.718	95.8098	-1.93643	Down	5.73833e-13	1.01974e-13	known_mRNA	K02003|1|1.4e-22|112.5|sct:SCAT_3830|putative ABC transport system ATP-binding protein;K18930|4|4.2e-19|100.9|cet:B8281_04385|D-lactate dehydrogenase	-	-	-	WP_024885131.1/8.7e-174/serine/threonine-protein phosphatase [Streptomyces sp. CNH189]
S139GL004506	993	289.066	1340.31	2.21309	Up	1.68816e-44	2.40493e-46	known_mRNA	K19265|1|7.5e-170|601.7|strt:A8713_02600|L-glyceraldehyde 3-phosphate reductase [EC:1.1.1.-]	-	-	-	WP_093548368.1/8.5e-182/MULTISPECIES: L-glyceraldehyde 3-phosphate reductase [Streptomyces]
S139GL006110	1296	1124.31	109.474	-3.36037	Down	2.4074e-52	2.40422e-54	known_mRNA	K08177|1|9.6e-24|116.7|afu:AF_0367|MFS transporter, OFA family, oxalate/formate antiporter;K21471|3|1.1e-22|113.2|cceu:CBR64_04160|peptidoglycan DL-endopeptidase CwlO [EC:3.4.-.-]	GO:0016021//integral component of membrane;GO:0016021//integral component of membrane;GO:0016021//integral component of membrane	-	GO:0055085//transmembrane transport;GO:0055085//transmembrane transport;GO:0055085//transmembrane transport	WP_024884260.1/9.5e-242/MFS transporter [Streptomyces sp. CNH189]
S139GL006389	900	838.427	2694.58	1.6843	Up	3.36164e-24	2.12294e-25	known_mRNA	K01923|1|3.2e-167|592.8|strf:ASR50_17605|phosphoribosylaminoimidazole-succinocarboxamide synthase [EC:6.3.2.6]	-	GO:0005524//ATP binding;GO:0004639//phosphoribosylaminoimidazolesuccinocarboxamide synthase activity;GO:0005524//ATP binding;GO:0004639//phosphoribosylaminoimidazolesuccinocarboxamide synthase activity;GO:0005524//ATP binding;GO:0004639//phosphoribosylaminoimidazolesuccinocarboxamide synthase activity	GO:0006189//'de novo' IMP biosynthetic process;GO:0006189//'de novo' IMP biosynthetic process;GO:0006189//'de novo' IMP biosynthetic process	WP_024886139.1/6.1e-171/phosphoribosylaminoimidazolesuccinocarboxamide synthase [Streptomyces sp. CNH189]
S139GL003289	864	254.988	106.395	-1.261	Down	3.11895e-09	7.81455e-10	known_mRNA	K10563|1|5.4e-156|555.4|strf:ASR50_31830|formamidopyrimidine-DNA glycosylase [EC:3.2.2.23 4.2.99.18]	-	GO:0003684//damaged DNA binding;GO:0003906//DNA-(apurinic or apyrimidinic site) lyase activity;GO:0016799//hydrolase activity, hydrolyzing N-glycosyl compounds;GO:0008270//zinc ion binding	GO:0006284//base-excision repair;GO:0006289//nucleotide-excision repair	WP_024883560.1/1.8e-159/Fpg/Nei family DNA glycosylase [Streptomyces sp. CNH189]
S139GL005596	2100	1603.69	532.477	-1.59061	Down	2.87763e-20	2.59913e-21	known_mRNA	K03581|1|0.0e+00|1309.3|strf:ASR50_13230|exodeoxyribonuclease V alpha subunit [EC:3.1.11.5]	-	GO:0005524//ATP binding;GO:0043141//ATP-dependent 5'-3' DNA helicase activity;GO:0003677//DNA binding	-	WP_093551061.1/0.0e+00/MULTISPECIES: ATP-dependent RecD-like DNA helicase [Streptomyces]
S139GL001711	819	1181.32	3996.53	1.75835	Up	1.18963e-31	4.22807e-33	known_mRNA	K05936|1|3.3e-147|526.2|strf:ASR50_09000|precorrin-4/cobalt-precorrin-4 C11-methyltransferase [EC:2.1.1.133 2.1.1.271]	-	GO:0046026//precorrin-4 C11-methyltransferase activity	GO:0009236//cobalamin biosynthetic process	WP_024887191.1/2.3e-148/precorrin-4 C(11)-methyltransferase [Streptomyces sp. CNH189]
S139GL001854	783	1404.81	532.898	-1.39844	Down	3.25143e-09	8.16557e-10	known_mRNA	K01992|1|1.6e-122|444.1|sco:SCO1720|ABC-2 type transport system permease protein	GO:0016021//integral component of membrane;GO:0005886//plasma membrane;GO:0016021//integral component of membrane;GO:0005886//plasma membrane	-	GO:0006810//transport;GO:0006810//transport	WP_024885249.1/1.0e-137/ABC transporter permease [Streptomyces sp. CNH189]
S139GL002770	930	445.785	931.774	1.06363	Up	7.22844e-14	1.17944e-14	known_mRNA	K00865|1|1.1e-138|498.0|strf:ASR50_29005|glycerate 2-kinase [EC:2.7.1.165]	-	GO:0008887//glycerate kinase activity	GO:0031388//organic acid phosphorylation	WP_024883883.1/5.0e-144/glycerate kinase [Streptomyces sp. CNH189]
S139GL005064	624	104.693	264.665	1.338	Up	1.80717e-13	3.07344e-14	known_mRNA	K11475|1|1.6e-16|91.7|hne:HNE_2206|GntR family transcriptional regulator, vanillate catabolism transcriptional regulator;K02519|2|4.3e-14|83.6|rhb:NY08_1382|translation initiation factor IF-2	-	-	-	WP_024882649.1/1.2e-109/GntR family transcriptional regulator [Streptomyces sp. CNH189]
S139GL003734	936	21.8187	46.4486	1.09007	Up	0.00192518	0.000961035	known_mRNA	K02025|1|7.1e-170|601.7|strf:ASR50_33850|multiple sugar transport system permease protein	GO:0016021//integral component of membrane;GO:0005886//plasma membrane	-	GO:0006810//transport	WP_037723394.1/4.6e-169/sugar ABC transporter permease [Streptomyces sp. CNH189]
S139GL001691	597	107.496	305.698	1.50783	Up	1.9604e-11	3.99336e-12	known_mRNA	K02519|1|6.8e-09|66.2|tez:BKM78_13565|translation initiation factor IF-2;K00882|3|1.5e-08|65.1|rsn:RSPO_c00646|1-phosphofructokinase [EC:2.7.1.56];K12132|4|2.0e-08|64.7|mrm:A7982_08209|eukaryotic-like serine/threonine-protein kinase [EC:2.7.11.1]	-	-	-	WP_024887210.1/3.3e-96/hypothetical protein [Streptomyces sp. CNH189]
S139GL005502	1065	52.3833	14.9386	-1.81006	Down	2.17252e-06	7.32574e-07	known_mRNA	K15553|1|7.5e-184|648.3|strf:ASR50_12725|sulfonate transport system substrate-binding protein	-	-	-	WP_024887518.1/1.1e-192/ABC transporter substrate-binding protein [Streptomyces sp. CNH189]
S139GL001493	1506	5691.41	17883.4	1.65176	Up	8.49927e-27	4.39381e-28	known_mRNA	K00130|1|2.3e-255|886.3|sco:SCO5657|betaine-aldehyde dehydrogenase [EC:1.2.1.8]	-	GO:0016491//oxidoreductase activity;GO:0016491//oxidoreductase activity	-	WP_085571865.1/2.1e-261/gamma-aminobutyraldehyde dehydrogenase [Streptomyces sp. 13-12-16]
S139GL001858	1530	4397.72	1192.11	-1.88323	Down	3.58912e-28	1.67641e-29	known_mRNA	K21471|1|1.7e-19|102.8|cceu:CBR64_04160|peptidoglycan DL-endopeptidase CwlO [EC:3.4.-.-];K18930|4|2.1e-17|95.9|cet:B8281_04385|D-lactate dehydrogenase	-	-	-	WP_024885246.1/4.7e-280/hypothetical protein [Streptomyces sp. CNH189]
S139GL006020	513	102.698	49.8404	-1.04302	Down	0.000477551	0.000217349	known_mRNA	K01284|1|2.3e-21|107.5|blin:BLSMQ_0848|peptidyl-dipeptidase Dcp [EC:3.4.15.5];K02519|3|2.7e-14|84.0|req:REQ_19170|translation initiation factor IF-2;K03976|5|9.7e-12|75.5|cum:NI26_07990|Cys-tRNA(Pro)/Cys-tRNA(Cys) deacylase [EC:3.1.1.-]	-	-	-	WP_024886579.1/2.2e-85/proline--tRNA ligase [Streptomyces sp. CNH189]
S139GL001798	1632	791.571	327.017	-1.27536	Down	3.43454e-18	3.73769e-19	known_mRNA	K09684|1|3.2e-295|1018.8|strf:ASR50_08570|purine catabolism regulatory protein	-	-	-	WP_024885302.1/9.0e-306/PucR family transcriptional regulator [Streptomyces sp. CNH189]
S139GL004434	528	14.4482	4.96325	-1.54154	Down	0.0117952	0.00674901	known_mRNA	K16147|1|1.2e-81|307.8|strf:ASR50_04180|starch synthase (maltosyl-transferring) [EC:2.4.99.16]	-	GO:0004553//hydrolase activity, hydrolyzing O-glycosyl compounds;GO:0016758//transferase activity, transferring hexosyl groups	GO:0030979//alpha-glucan biosynthetic process	WP_086699712.1/5.9e-81/DUF3416 domain-containing protein [Streptomyces vinaceus]
S139GL003807	576	199.273	62.2409	-1.67881	Down	5.38042e-10	1.25561e-10	known_mRNA	K02519|1|2.7e-10|70.9|synr:KR49_05605|translation initiation factor IF-2;K21147|3|1.0e-09|68.9|cgy:CGLY_03790|sulfur-carrier protein adenylyltransferase/sulfurtransferase [EC:2.7.7.80 2.7.7.- 2.8.1.11 2.8.1.-];K02343|5|3.9e-09|67.0|boh:AKI39_05965|DNA polymerase III subunit gamma/tau [EC:2.7.7.7]	GO:0016021//integral component of membrane;GO:0016021//integral component of membrane;GO:0016021//integral component of membrane;GO:0016021//integral component of membrane	GO:0004792//thiosulfate sulfurtransferase activity;GO:0004792//thiosulfate sulfurtransferase activity;GO:0004792//thiosulfate sulfurtransferase activity;GO:0004792//thiosulfate sulfurtransferase activity	-	WP_033274252.1/8.0e-100/MULTISPECIES: rhodanese-like domain-containing protein [Actinobacteria]
S139GL005889	264	27.9483	75.5298	1.43428	Up	1.62105e-05	6.09472e-06	known_mRNA	K18955|1|1.9e-43|179.9|samb:SAM23877_3074|WhiB family transcriptional regulator, redox-sensing transcriptional regulator	GO:0005737//cytoplasm;GO:0005737//cytoplasm;GO:0005737//cytoplasm;GO:0005737//cytoplasm;GO:0005737//cytoplasm;GO:0005737//cytoplasm;GO:0005737//cytoplasm;GO:0005737//cytoplasm;GO:0005737//cytoplasm;GO:0005737//cytoplasm;GO:0005737//cytoplasm;GO:0005737//cytoplasm;GO:0005737//cytoplasm;GO:0005737//cytoplasm;GO:0005737//cytoplasm;GO:0005737//cytoplasm;GO:0005737//cytoplasm;GO:0005737//cytoplasm;GO:…	GO:0051539//4 iron, 4 sulfur cluster binding;GO:0003677//DNA binding;GO:0046872//metal ion binding;GO:0051539//4 iron, 4 sulfur cluster binding;GO:0035731//dinitrosyl-iron complex binding;GO:0003677//DNA binding;GO:0046872//metal ion binding;GO:0051539//4 iron, 4 sulfur cluster binding;GO:0035731//dinitrosyl-iron complex binding;GO:0003677//DNA binding;GO:0046872//metal ion binding;GO:0051539//4 …	GO:0006355//regulation of transcription, DNA-templated;GO:0030435//sporulation resulting in formation of a cellular spore;GO:0006351//transcription, DNA-templated;GO:0006355//regulation of transcription, DNA-templated;GO:0006351//transcription, DNA-templated;GO:0006355//regulation of transcription, DNA-templated;GO:0006351//transcription, DNA-templated;GO:0006355//regulation of transcription, DNA…	WP_003975777.1/2.1e-42/MULTISPECIES: WhiB family transcriptional regulator [Streptomycetaceae]
S139GL003589	2292	108.68	36.3219	-1.58118	Down	4.88786e-08	1.37541e-08	known_mRNA	K01811|1|0.0e+00|1407.5|samb:SAM23877_1146|alpha-D-xyloside xylohydrolase [EC:3.2.1.177]	-	GO:0030246//carbohydrate binding;GO:0004553//hydrolase activity, hydrolyzing O-glycosyl compounds	GO:0005975//carbohydrate metabolic process	WP_086683012.1/0.0e+00/alpha-xylosidase [Streptomyces pseudogriseolus]
S139GL001807	1029	756.857	239.938	-1.65736	Down	1.17463e-14	1.78894e-15	known_mRNA	K05896|1|2.8e-135|486.9|strd:NI25_30370|segregation and condensation protein A	-	-	-	WP_024885295.1/1.4e-174/segregation/condensation protein A [Streptomyces sp. CNH189]
S139GL003463	732	197.307	77.7451	-1.34362	Down	4.60768e-09	1.1734e-09	known_mRNA	K11901|1|4.0e-11|73.9|bpm:BURPS1710b_A1695|type VI secretion system protein ImpB;K02519|4|6.8e-11|73.2|kphy:AOZ06_44285|translation initiation factor IF-2;K02520|5|5.8e-10|70.1|cfl:Cfla_1624|translation initiation factor IF-3	-	GO:0008168//methyltransferase activity	-	WP_024883398.1/1.8e-125/class I SAM-dependent methyltransferase [Streptomyces sp. CNH189]
S139GL001835	864	51.3079	7.15916	-2.84132	Down	4.29712e-10	9.90188e-11	known_mRNA	K11904|1|2.0e-17|95.1|bpd:BURPS668_A0166|type VI secretion system secreted protein VgrG	-	GO:0016787//hydrolase activity	-	WP_024885266.1/2.2e-157/lipase [Streptomyces sp. CNH189]
S139GL004060	543	155.568	947.136	2.60602	Up	1.13583e-76	4.17031e-79	known_mRNA	-	-	-	-	WP_024886851.1/3.1e-85/hypothetical protein [Streptomyces sp. CNH189]
S139GL002280	435	1972.25	681.316	-1.53345	Down	2.85835e-13	4.96191e-14	known_mRNA	K02519|1|2.1e-07|60.8|nfa:NFA_40670|translation initiation factor IF-2	-	-	-	WP_024884890.1/2.6e-74/hypothetical protein [Streptomyces sp. CNH189]
S139GL006074	408	746.275	193.582	-1.94676	Down	5.7409e-13	1.02103e-13	known_mRNA	-	GO:0016021//integral component of membrane	-	-	WP_037722544.1/2.3e-64/hypothetical protein [Streptomyces sp. CNH189]
S139GL002701	1341	940.561	105.399	-3.15766	Down	3.03264e-35	8.01697e-37	known_mRNA	K01466|1|1.3e-244|850.5|strf:ASR50_28640|allantoinase [EC:3.5.2.5]	-	GO:0004038//allantoinase activity;GO:0050897//cobalt ion binding;GO:0008270//zinc ion binding	GO:0000256//allantoin catabolic process	WP_024883947.1/3.3e-253/allantoinase AllB [Streptomyces sp. CNH189]
S139GL006898	1320	161.868	47.9364	-1.75563	Down	3.51468e-13	6.14255e-14	known_mRNA	K02343|1|4.2e-11|74.7|bbro:BAU06_06150|DNA polymerase III subunit gamma/tau [EC:2.7.7.7];K08300|3|4.2e-11|74.7|salb:XNR_4343|ribonuclease E [EC:3.1.26.12];K08301|3|4.2e-11|74.7|salb:XNR_4343|ribonuclease G [EC:3.1.26.-];K03466|4|4.7e-10|71.2|blat:WK25_11345|DNA segregation ATPase FtsK/SpoIIIE, S-DNA-T family	-	-	-	WP_060942640.1/1.7e-76/alpha/beta hydrolase [Streptomyces hygroscopicus]
S139GL001954	621	1104.21	107.963	-3.3544	Down	2.01489e-58	1.53876e-60	known_mRNA	K06945|1|2.0e-56|224.2|sgr:SGR_4393|uncharacterized protein	-	-	-	WP_024885158.1/3.2e-110/ATP-binding protein [Streptomyces sp. CNH189]
S139GL006870	699	36.5507	83.3614	1.18948	Up	1.10427e-05	4.06581e-06	known_mRNA	K00219|1|2.7e-20|104.4|ast:Asulf_02150|2,4-dienoyl-CoA reductase (NADPH2) [EC:1.3.1.34];K10797|2|3.2e-18|97.4|twi:Thewi_0323|2-enoate reductase [EC:1.3.1.31]	-	-	-	WP_093217707.1/4.1e-106/MULTISPECIES: NADH:flavin oxidoreductase [Variovorax]
S139GL004851	588	3042.04	848.472	-1.8421	Down	6.24291e-19	6.31718e-20	known_mRNA	K00567|1|7.8e-90|335.1|strf:ASR50_09600|methylated-DNA-[protein]-cysteine S-methyltransferase [EC:2.1.1.63]	GO:0005737//cytoplasm	GO:0003908//methylated-DNA-[protein]-cysteine S-methyltransferase activity	GO:0006307//DNA dealkylation involved in DNA repair	WP_024882443.1/3.7e-92/methylated-DNA--[protein]-cysteine S-methyltransferase [Streptomyces sp. CNH189]
S139GL005530	276	753.158	1774.91	1.23672	Up	1.56013e-07	4.61691e-08	known_mRNA	-	GO:0016021//integral component of membrane	-	-	WP_024887491.1/2.0e-40/hypothetical protein [Streptomyces sp. CNH189]
S139GL000799	936	199.66	48.2444	-2.04911	Down	1.34829e-17	1.54849e-18	known_mRNA	K14136|1|7.1e-146|521.9|stsi:A4E84_25065|decaprenyl-phosphate phosphoribosyltransferase [EC:2.4.2.45]	-	-	-	WP_024883315.1/1.9e-167/decaprenyl-phosphate phosphoribosyltransferase [Streptomyces sp. CNH189]
S139GL003386	525	65.8091	28.9578	-1.18434	Down	0.0002773	0.000122143	known_mRNA	K02519|1|6.4e-11|72.8|kra:Krad_1443|translation initiation factor IF-2;K21471|2|1.4e-10|71.6|cceu:CBR64_04160|peptidoglycan DL-endopeptidase CwlO [EC:3.4.-.-]	-	GO:0003677//DNA binding	GO:0006355//regulation of transcription, DNA-templated;GO:0006351//transcription, DNA-templated	WP_024883471.1/2.4e-90/TetR family transcriptional regulator [Streptomyces sp. CNH189]
S139GL003165	381	14.2356	2.14096	-2.73317	Down	0.000150736	6.40887e-05	known_mRNA	K02343|1|5.3e-07|59.3|sgu:SGLAU_16360|DNA polymerase III subunit gamma/tau [EC:2.7.7.7];K01183|5|7.7e-06|55.5|ace:Acel_2033|chitinase [EC:3.2.1.14]	GO:0016021//integral component of membrane	-	-	WP_030418878.1/2.0e-30/MULTISPECIES: hypothetical protein [Streptomyces]
S139GL001357	2466	6329.27	96.8578	-6.03003	Down	1.03302e-129	1.06199e-132	known_mRNA	K03320|1|8.6e-74|283.9|daf:Desaf_1296|ammonium transporter, Amt family;K21023|2|9.9e-70|270.4|vam:C4F17_26170|diguanylate cyclase [EC:2.7.7.65];K13924|5|1.9e-68|266.2|zpa:C3497_13595|two-component system, chemotaxis family, CheB/CheR fusion protein [EC:2.1.1.80 3.1.1.61]	GO:0016021//integral component of membrane	-	-	WP_024888029.1/0.0e+00/GGDEF domain-containing protein [Streptomyces sp. CNH189]
S139GL002008	1215	1685.7	8178.24	2.27844	Up	3.33121e-35	8.85518e-37	known_mRNA	K01940|1|4.4e-220|768.8|sma:SAVERM_6778|argininosuccinate synthase [EC:6.3.4.5]	-	-	-	WP_073899551.1/2.7e-222/MULTISPECIES: argininosuccinate synthase [Streptomyces]
S139GL004308	603	266.465	912.662	1.77613	Up	8.23244e-25	4.94502e-26	known_mRNA	K06945|1|1.2e-85|321.2|salb:XNR_2341|uncharacterized protein	-	GO:0005524//ATP binding;GO:0005524//ATP binding	-	WP_024887561.1/1.9e-104/ATP-binding protein [Streptomyces sp. CNH189]
S139GL003624	1530	112.987	50.77	-1.15411	Down	1.41368e-05	5.26521e-06	known_mRNA	K00528|1|2.8e-248|862.8|strf:ASR50_33420|ferredoxin/flavodoxin---NADP+ reductase [EC:1.18.1.2 1.19.1.1]	-	-	-	WP_024887068.1/4.8e-285/ferredoxin--NADP(+) reductase [Streptomyces sp. CNH189]
S139GL002992	807	88.3981	37.6602	-1.23097	Down	1.53453e-05	5.7401e-06	known_mRNA	K02049|1|1.1e-139|501.1|strf:ASR50_30110|NitT/TauT family transport system ATP-binding protein	-	GO:0005524//ATP binding;GO:0016887//ATPase activity	-	WP_024888156.1/2.9e-140/sulfate ABC transporter ATP-binding protein [Streptomyces sp. CNH189]
S139GL002328	1212	173.126	35.6487	-2.2799	Down	3.77114e-16	4.87938e-17	known_mRNA	K11904|1|5.4e-29|134.0|sply:Q5A_020495|type VI secretion system secreted protein VgrG;K08303|5|4.9e-22|110.9|sta:STHERM_c21690|putative protease [EC:3.4.-.-]	GO:0042597//periplasmic space	GO:0016829//lyase activity	-	WP_024885586.1/1.2e-230/hypothetical protein [Streptomyces sp. CNH189]
S139GL002905	1008	26.9209	11.9855	-1.16744	Down	0.0158017	0.00927125	known_mRNA	K02025|1|2.4e-163|580.1|sci:B446_30220|multiple sugar transport system permease protein	-	-	-	WP_024883762.1/3.0e-182/sugar ABC transporter permease [Streptomyces sp. CNH189]
S139GL003830	621	17.9805	3.5227	-2.35168	Down	0.000334108	0.000148727	known_mRNA	K02074|1|7.4e-107|391.7|strf:ASR50_01930|zinc/manganese transport system ATP-binding protein	-	GO:0005524//ATP binding;GO:0016887//ATPase activity	-	WP_033274239.1/8.1e-106/MULTISPECIES: ABC transporter ATP-binding protein [Actinobacteria]
S139GL000098	1371	333.804	134.743	-1.30879	Down	1.12299e-11	2.23806e-12	known_mRNA	K02027|1|2.5e-187|660.2|strf:ASR50_16290|multiple sugar transport system substrate-binding protein	-	-	-	WP_024886355.1/3.2e-256/ABC transporter substrate-binding protein [Streptomyces sp. CNH189]
S139GL002089	504	1329.29	2872.55	1.11168	Up	6.70105e-07	2.14741e-07	known_mRNA	K02343|1|7.3e-12|75.9|strd:NI25_20045|DNA polymerase III subunit gamma/tau [EC:2.7.7.7];K02519|3|8.0e-11|72.4|fra:Francci3_3562|translation initiation factor IF-2	-	GO:0043565//sequence-specific DNA binding;GO:0043565//sequence-specific DNA binding;GO:0043565//sequence-specific DNA binding;GO:0043565//sequence-specific DNA binding;GO:0043565//sequence-specific DNA binding;GO:0043565//sequence-specific DNA binding;GO:0043565//sequence-specific DNA binding;GO:0043565//sequence-specific DNA binding;GO:0043565//sequence-specific DNA binding;GO:0043565//sequence-…	-	WP_024887373.1/1.2e-86/transcriptional regulator [Streptomyces sp. CNH189]
S139GL006649	1368	136.653	27.0839	-2.335	Down	2.07383e-12	3.89242e-13	known_mRNA	K00128|1|5.5e-171|605.9|slv:SLIV_03580|aldehyde dehydrogenase (NAD+) [EC:1.2.1.3]	-	GO:0016491//oxidoreductase activity;GO:0016491//oxidoreductase activity	-	WP_018560048.1/1.8e-211/aldehyde dehydrogenase family protein [Streptomyces sp. BoleA5]
S139GL001781	945	1475.71	3439.91	1.22096	Up	3.35581e-14	5.27841e-15	known_mRNA	K01214|1|1.5e-74|285.0|fre:Franean1_5164|isoamylase [EC:3.2.1.68];K04087|3|2.9e-22|111.3|tle:Tlet_0976|membrane protease subunit HflC [EC:3.4.-.-];K08303|5|4.1e-16|90.9|sta:STHERM_c21690|putative protease [EC:3.4.-.-]	GO:0016020//membrane;GO:0016020//membrane;GO:0016020//membrane	-	-	WP_073937415.1/8.1e-166/SPFH/Band 7/PHB domain protein [Streptomyces sp. CB02400]
S139GL004550	579	41.5598	100.485	1.27372	Up	1.06108e-06	3.47513e-07	known_mRNA	K21147|1|5.4e-11|73.2|cgy:CGLY_03790|sulfur-carrier protein adenylyltransferase/sulfurtransferase [EC:2.7.7.80 2.7.7.- 2.8.1.11 2.8.1.-];K03972|2|5.1e-09|66.6|tpx:Turpa_1142|phage shock protein E;K21148|4|1.1e-08|65.5|ntp:CRH09_20995|[CysO sulfur-carrier protein]-thiocarboxylate-dependent cysteine synthase [EC:2.5.1.113];K01069|5|2.5e-08|64.3|gba:J421_3021|hydroxyacylglutathione hydrolase [EC:3.1…	GO:0016021//integral component of membrane;GO:0016021//integral component of membrane	GO:0004792//thiosulfate sulfurtransferase activity;GO:0004792//thiosulfate sulfurtransferase activity	-	WP_024886010.1/4.2e-96/transporter [Streptomyces sp. CNH189]
S139GL000812	990	239.085	114.533	-1.06177	Down	3.37703e-05	1.32423e-05	known_mRNA	K07778|1|1.6e-26|125.6|gob:Gobs_1640|two-component system, NarL family, sensor histidine kinase DesK [EC:2.7.13.3]	-	-	-	WP_037722422.1/3.3e-178/two-component sensor histidine kinase [Streptomyces sp. CNH189]
S139GL005814	447	102.038	204.749	1.00475	Up	5.20332e-07	1.64529e-07	known_mRNA	-	-	-	-	WP_024885341.1/9.1e-51/acyltransferase [Streptomyces sp. CNH189]
S139GL005219	828	1098.59	347.871	-1.65903	Down	1.12239e-16	1.3797e-17	known_mRNA	K02519|1|2.9e-10|71.2|rhs:A3Q41_03655|translation initiation factor IF-2;K12132|4|3.3e-09|67.8|afs:AFR_39345|eukaryotic-like serine/threonine-protein kinase [EC:2.7.11.1]	-	GO:0043565//sequence-specific DNA binding;GO:0043565//sequence-specific DNA binding	-	WP_063481927.1/8.8e-124/XRE family transcriptional regulator [Streptomyces ambofaciens]
S139GL004747	1167	400.317	1101.54	1.4603	Up	3.98248e-19	3.94213e-20	known_mRNA	K01805|1|4.5e-214|748.8|stsi:A4E84_05835|xylose isomerase [EC:5.3.1.5]	GO:0005737//cytoplasm;GO:0005737//cytoplasm	GO:0000287//magnesium ion binding;GO:0009045//xylose isomerase activity;GO:0000287//magnesium ion binding;GO:0009045//xylose isomerase activity	GO:0042732//D-xylose metabolic process;GO:0006098//pentose-phosphate shunt;GO:0042732//D-xylose metabolic process;GO:0006098//pentose-phosphate shunt	WP_048456374.1/2.0e-222/MULTISPECIES: xylose isomerase [Streptomyces]
S139GL003682	459	13.9604	3.04295	-2.1978	Down	0.00254706	0.00129728	known_mRNA	K00382|1|2.1e-21|107.5|spav:Spa2297_33775|dihydrolipoamide dehydrogenase [EC:1.8.1.4]	-	-	-	WP_024887011.1/2.9e-28/pyridine nucleotide-disulfide oxidoreductase [Streptomyces sp. CNH189]
S139GL006819	324	11.7929	31.8887	1.43513	Up	0.00115172	0.000555137	known_mRNA	-	-	-	-	SBO97547.1/8.1e-41/Transcriptional regulator, TetR family [Nonomuraea gerenzanensis]
S139GL004768	951	1396.64	2849.8	1.0289	Up	5.65247e-07	1.79395e-07	known_mRNA	K02351|1|2.8e-174|616.3|strf:ASR50_05885|putative membrane protein;K07245|1|2.8e-174|616.3|strf:ASR50_05885|copper resistance protein D	GO:0016021//integral component of membrane	-	-	WP_024884932.1/1.8e-176/cytochrome c oxidase assembly protein [Streptomyces sp. CNH189]
S139GL001836	1026	142.308	56.4565	-1.33381	Down	9.68128e-06	3.53895e-06	known_mRNA	K03933|1|2.2e-140|503.8|sco:SCO1734|chitin-binding protein	GO:0016021//integral component of membrane	-	-	WP_024885265.1/1.4e-187/chitin-binding protein [Streptomyces sp. CNH189]
S139GL002277	774	1079.58	504.228	-1.09833	Down	3.10199e-11	6.41901e-12	known_mRNA	K03710|1|4.8e-23|113.6|noa:BKM31_38560|GntR family transcriptional regulator	-	GO:0003677//DNA binding;GO:0003700//DNA binding transcription factor activity;GO:0003677//DNA binding;GO:0003700//DNA binding transcription factor activity	GO:0006351//transcription, DNA-templated;GO:0006351//transcription, DNA-templated	WP_024884884.1/1.9e-136/GntR family transcriptional regulator [Streptomyces sp. CNH189]
S139GL004292	783	22.4808	7.29946	-1.62283	Down	0.00148542	0.000730383	known_mRNA	K16383|1|3.6e-10|70.9|salu:DC74_7925|polyene macrolide polyketide synthase, A-type KR domains;K02519|2|3.1e-09|67.8|mao:MAP4_0898|translation initiation factor IF-2;K05592|5|1.2e-08|65.9|pta:HPL003_05065|ATP-dependent RNA helicase DeaD [EC:3.6.4.13]	-	GO:0016787//hydrolase activity	-	WP_024887808.1/3.9e-121/alpha/beta hydrolase [Streptomyces sp. CNH189]
S139GL002398	471	180.636	86.1826	-1.06762	Down	6.51741e-06	2.33838e-06	known_mRNA	-	-	-	-	WP_024884816.1/1.1e-75/hypothetical protein [Streptomyces sp. CNH189]
S139GL001857	609	539.944	130.941	-2.0439	Down	7.92613e-33	2.54931e-34	known_mRNA	K18476|1|1.1e-09|68.9|paih:ASL14_06760|TetR/AcrR family transcriptional regulator, tetracycline repressor protein	-	GO:0003677//DNA binding;GO:0003677//DNA binding	GO:0045892//negative regulation of transcription, DNA-templated;GO:0006351//transcription, DNA-templated;GO:0045892//negative regulation of transcription, DNA-templated;GO:0006351//transcription, DNA-templated	WP_024885247.1/2.8e-111/TetR/AcrR family transcriptional regulator [Streptomyces sp. CNH189]
S139GL005253	621	634.916	1894.1	1.57688	Up	1.65267e-31	5.99516e-33	known_mRNA	K05795|1|5.0e-103|379.0|strf:ASR50_11440|tellurium resistance protein TerD	-	-	GO:0006950//response to stress;GO:0006950//response to stress;GO:0006950//response to stress;GO:0006950//response to stress	WP_004931736.1/6.4e-103/MULTISPECIES: chemical-damaging agent resistance protein C [Streptomyces]
S139GL002702	1116	1238.22	124.323	-3.31611	Down	7.41109e-34	2.19862e-35	known_mRNA	K01477|1|2.0e-203|713.4|strf:ASR50_28645|allantoicase [EC:3.5.3.4]	-	-	-	WP_024883946.1/7.5e-211/allantoicase [Streptomyces sp. CNH189]
S139GL006703	1344	113.496	25.8551	-2.13412	Down	1.06942e-13	1.7842e-14	known_mRNA	K09704|1|2.2e-217|760.0|sco:SCO0061|uncharacterized protein	-	GO:0016787//hydrolase activity;GO:0003824//catalytic activity;GO:0003824//catalytic activity	-	WP_062668298.1/1.3e-233/MULTISPECIES: metal-independent alpha-mannosidase [Streptomyces]
S139GL004098	2265	560.103	99.2665	-2.49631	Down	7.49881e-29	3.35899e-30	known_mRNA	K11928|1|4.6e-146|523.9|splu:LK06_015010|sodium/proline symporter	-	GO:0003824//catalytic activity	GO:0006355//regulation of transcription, DNA-templated	WP_078541146.1/0.0e+00/protein phosphatase [Streptomyces sp. CNH189]
S139GL005040	975	544.553	1730.88	1.66836	Up	1.37594e-16	1.70351e-17	known_mRNA	K00856|1|4.1e-168|595.9|spun:BFF78_30395|adenosine kinase [EC:2.7.1.20]	-	GO:0016301//kinase activity;GO:0016773//phosphotransferase activity, alcohol group as acceptor;GO:0016301//kinase activity;GO:0016773//phosphotransferase activity, alcohol group as acceptor	-	WP_093767950.1/1.2e-177/carbohydrate kinase family protein [Streptomyces sp. F-7]
S139GL003533	1284	58.0934	24.7386	-1.23161	Down	0.000270825	0.000119045	known_mRNA	K01999|1|1.2e-21|109.8|sil:SPO1846|branched-chain amino acid transport system substrate-binding protein;K01708|2|5.8e-21|107.5|maqu:Maq22A_c21660|galactarate dehydratase [EC:4.2.1.42]	-	-	-	WP_024888292.1/5.5e-234/ABC transporter substrate-binding protein [Streptomyces sp. CNH189]
S139GL000519	456	29.7503	6.9369	-2.10054	Down	1.80466e-05	6.84068e-06	known_mRNA	K01897|1|3.3e-64|249.6|strf:ASR50_20680|long-chain acyl-CoA synthetase [EC:6.2.1.3]	-	-	-	WP_024883051.1/1.4e-67/long-chain fatty acid--CoA ligase [Streptomyces sp. CNH189]
S139GL003724	849	219.236	71.0011	-1.62657	Down	1.45629e-11	2.92798e-12	known_mRNA	K08300|1|6.5e-13|80.1|dko:I596_2594|ribonuclease E [EC:3.1.26.12];K08303|2|3.2e-12|77.8|sta:STHERM_c21690|putative protease [EC:3.4.-.-];K02343|3|4.2e-12|77.4|boh:AKI39_05965|DNA polymerase III subunit gamma/tau [EC:2.7.7.7];K03466|4|1.0e-10|72.8|btv:BTHA_2938|DNA segregation ATPase FtsK/SpoIIIE, S-DNA-T family	-	-	-	WP_024886976.1/3.8e-146/lysophospholipase [Streptomyces sp. CNH189]
S139GL001075	1155	1056.02	90.4748	-3.54498	Down	5.88221e-40	1.09714e-41	known_mRNA	K08303|1|9.4e-15|86.7|sta:STHERM_c21690|putative protease [EC:3.4.-.-];K03578|4|3.0e-13|81.6|nbr:O3I_029800|ATP-dependent helicase HrpA [EC:3.6.4.13];K01916|5|8.8e-13|80.1|maqu:Maq22A_c27200|NAD+ synthase [EC:6.3.1.5]	GO:0016021//integral component of membrane	-	-	WP_024884362.1/8.1e-192/hypothetical protein [Streptomyces sp. CNH189]
S139GL000785	957	98.1556	224.549	1.19389	Up	1.45039e-09	3.52107e-10	known_mRNA	K02002|1|4.7e-177|625.5|strf:ASR50_22100|glycine betaine/proline transport system substrate-binding protein	-	-	-	WP_024883301.1/3.1e-181/glycine/betaine ABC transporter substrate-binding protein [Streptomyces sp. CNH189]
S139GL003878	819	18.7368	4.33607	-2.11141	Down	0.000936204	0.000445622	known_mRNA	K02611|1|8.2e-146|521.5|strf:ASR50_01470|ring-1,2-phenylacetyl-CoA epoxidase subunit PaaC [EC:1.14.13.149]	-	-	GO:0010124//phenylacetate catabolic process	WP_048460456.1/5.6e-147/phenylacetate-CoA oxygenase subunit PaaI [Streptomyces sp. HNS054]
S139GL003967	675	70.4252	30.0936	-1.22663	Down	8.63437e-05	3.55315e-05	known_mRNA	K05995|1|1.8e-13|81.6|afs:AFR_12200|dipeptidase E [EC:3.4.13.21];K01934|2|1.7e-08|65.1|lki:LKI_09915|5-formyltetrahydrofolate cyclo-ligase [EC:6.3.3.2];K06888|4|3.8e-08|63.9|pfr:PFREUD_17030|uncharacterized protein	-	-	-	OSC68512.1/1.2e-59/hypothetical protein B5181_14710 [Streptomyces sp. 4F]
S139GL002312	1572	1137.13	4018.52	1.82127	Up	5.62516e-30	2.29666e-31	known_mRNA	K11904|1|1.1e-29|136.7|yro:CH64_3139|type VI secretion system secreted protein VgrG;K03466|3|5.8e-23|114.4|bmj:BMULJ_02308|DNA segregation ATPase FtsK/SpoIIIE, S-DNA-T family	-	GO:0004177//aminopeptidase activity	-	WP_024884919.1/7.8e-307/alpha/beta hydrolase [Streptomyces sp. CNH189]
S139GL002688	555	57.2999	28.6381	-1.0006	Down	0.00146174	0.000718099	known_mRNA	K09780|1|8.7e-91|338.2|scw:TU94_29565|uncharacterized protein	-	-	-	WP_030042918.1/2.2e-94/hypothetical protein [Streptomyces resistomycificus]
S139GL002925	2787	2398.36	397.487	-2.59307	Down	1.30012e-06	4.29427e-07	known_mRNA	K01180|1|1.3e-57|230.3|ccro:CMC5_059990|endo-1,3(4)-beta-glucanase [EC:3.2.1.6];K11904|2|1.7e-33|150.2|yro:CH64_3139|type VI secretion system secreted protein VgrG;K03466|4|7.6e-26|124.8|blat:WK25_11345|DNA segregation ATPase FtsK/SpoIIIE, S-DNA-T family	-	-	-	WP_024888217.1/0.0e+00/glycoside hydrolase [Streptomyces sp. CNH189]
S139GL004405	666	12.1328	4.14102	-1.55086	Down	0.0170562	0.0100724	known_mRNA	K02519|1|6.4e-16|89.7|kra:Krad_1443|translation initiation factor IF-2	-	-	-	WP_024887655.1/2.1e-115/hypothetical protein [Streptomyces sp. CNH189]
S139GL005655	1818	2787.99	8363.75	1.58493	Up	0.0228136	0.0137773	known_mRNA	K00820|1|0.0e+00|1131.3|sgu:SGLAU_12720|glucosamine---fructose-6-phosphate aminotransferase (isomerizing) [EC:2.6.1.16]	GO:0005737//cytoplasm	GO:0097367//carbohydrate derivative binding;GO:0004360//glutamine-fructose-6-phosphate transaminase (isomerizing) activity	GO:1901137//carbohydrate derivative biosynthetic process;GO:0005975//carbohydrate metabolic process	WP_024885488.1/0.0e+00/glutamine--fructose-6-phosphate transaminase (isomerizing) [Streptomyces sp. CNH189]
S139GL002155	768	1415.75	2873.12	1.02105	Up	7.25204e-14	1.18435e-14	known_mRNA	K01126|1|5.7e-125|452.2|samb:SAM23877_1479|glycerophosphoryl diester phosphodiesterase [EC:3.1.4.46]	-	GO:0008081//phosphoric diester hydrolase activity;GO:0008081//phosphoric diester hydrolase activity	GO:0006629//lipid metabolic process;GO:0006629//lipid metabolic process	WP_024887316.1/9.0e-139/glycerophosphodiester phosphodiesterase [Streptomyces sp. CNH189]
S139GL000685	405	3417.96	14491.7	2.08402	Up	5.89447e-30	2.41527e-31	known_mRNA	K02948|1|2.5e-71|273.1|sle:sle_29370|small subunit ribosomal protein S11	GO:0005840//ribosome;GO:0022627//cytosolic small ribosomal subunit;GO:0005840//ribosome;GO:0005840//ribosome;GO:0005840//ribosome;GO:0005840//ribosome;GO:0005840//ribosome;GO:0005840//ribosome;GO:0005840//ribosome;GO:0005840//ribosome;GO:0005840//ribosome;GO:0005840//ribosome;GO:0005840//ribosome;GO:0005840//ribosome;GO:0005840//ribosome;GO:0005840//ribosome;GO:0005840//ribosome;GO:0005840//ribos…	GO:0019843//rRNA binding;GO:0003735//structural constituent of ribosome;GO:0048027//mRNA 5'-UTR binding;GO:0070181//small ribosomal subunit rRNA binding;GO:0003735//structural constituent of ribosome;GO:0019843//rRNA binding;GO:0003735//structural constituent of ribosome;GO:0019843//rRNA binding;GO:0003735//structural constituent of ribosome;GO:0019843//rRNA binding;GO:0003735//structural constit…	GO:0006412//translation;GO:0000462//maturation of SSU-rRNA from tricistronic rRNA transcript (SSU-rRNA, 5.8S rRNA, LSU-rRNA);GO:0000028//ribosomal small subunit assembly;GO:0006412//translation;GO:0006412//translation;GO:0006412//translation;GO:0006412//translation;GO:0006412//translation;GO:0006412//translation;GO:0006412//translation;GO:0006412//translation;GO:0006412//translation;GO:0006412//t…	WP_003956432.1/2.7e-70/MULTISPECIES: 30S ribosomal protein S11 [Actinobacteria]
S139GL004119	1176	44.0246	21.1398	-1.05834	Down	0.00310183	0.00160034	known_mRNA	K00121|1|7.5e-84|316.2|cthd:CDO33_11240|S-(hydroxymethyl)glutathione dehydrogenase / alcohol dehydrogenase [EC:1.1.1.284 1.1.1.1]	-	GO:0016491//oxidoreductase activity;GO:0008270//zinc ion binding;GO:0051903//S-(hydroxymethyl)glutathione dehydrogenase activity;GO:0008270//zinc ion binding	-	WP_030871869.1/1.1e-217/glutathione-dependent formaldehyde dehydrogenase [Streptomyces sp. NRRL S-37]
S139GL004811	1182	1364.2	3715.6	1.44554	Up	4.73536e-22	3.66505e-23	known_mRNA	K00036|1|2.0e-209|733.4|strd:NI25_29510|glucose-6-phosphate 1-dehydrogenase [EC:1.1.1.49 1.1.1.363]	-	GO:0004345//glucose-6-phosphate dehydrogenase activity;GO:0050661//NADP binding	GO:0006006//glucose metabolic process;GO:0006098//pentose-phosphate shunt	WP_055608780.1/5.5e-212/glucose-6-phosphate dehydrogenase [Streptomyces prasinus]
S139GL004391	1074	115.944	35.8113	-1.69495	Down	5.39418e-09	1.38083e-09	known_mRNA	K18369|1|3.8e-175|619.4|spav:Spa2297_03940|alcohol dehydrogenase [EC:1.1.1.-]	-	GO:0016491//oxidoreductase activity;GO:0008270//zinc ion binding;GO:0016491//oxidoreductase activity;GO:0008270//zinc ion binding	-	WP_024887644.1/1.5e-200/alcohol dehydrogenase [Streptomyces sp. CNH189]
S139GL003654	306	51.3239	199.185	1.95641	Up	5.13063e-19	5.16153e-20	known_mRNA	K16147|1|3.3e-07|59.7|plk:CIK06_10295|starch synthase (maltosyl-transferring) [EC:2.4.99.16];K08951|2|1.6e-06|57.4|cch:Cag_1594|chlorosome envelope protein H;K12132|3|2.1e-06|57.0|ccro:CMC5_020230|eukaryotic-like serine/threonine-protein kinase [EC:2.7.11.1]	GO:0016021//integral component of membrane	-	-	WP_024887037.1/1.1e-44/hypothetical protein [Streptomyces sp. CNH189]
S139GL003559	474	108.028	37.711	-1.51834	Down	1.35574e-06	4.48994e-07	known_mRNA	K19668|1|1.9e-09|67.8|ace:Acel_0615|cellulose 1,4-beta-cellobiosidase [EC:3.2.1.91];K01533|5|2.4e-09|67.4|afw:Anae109_1225|Cu2+-exporting ATPase [EC:3.6.3.4]	-	-	-	WP_048454805.1/1.5e-75/carboxymuconolactone decarboxylase family protein [Streptomyces sp. HNS054]
S139GL003565	981	79.0106	198.334	1.32781	Up	3.92479e-06	1.37878e-06	known_mRNA	K02016|1|1.6e-164|583.9|strf:ASR50_33170|iron complex transport system substrate-binding protein	-	-	-	WP_024887119.1/6.9e-176/ABC transporter substrate-binding protein [Streptomyces sp. CNH189]
S139GL002672	651	15.2548	4.2699	-1.837	Down	0.00447542	0.0023879	known_mRNA	K21471|1|4.1e-15|87.0|cceu:CBR64_04160|peptidoglycan DL-endopeptidase CwlO [EC:3.4.-.-];K01447|3|2.6e-14|84.3|cbf:CLI_3252|N-acetylmuramoyl-L-alanine amidase [EC:3.5.1.28];K01446|4|2.9e-13|80.9|samy:DB32_000703|peptidoglycan recognition protein;K02343|5|8.5e-13|79.3|salf:SMD44_04110|DNA polymerase III subunit gamma/tau [EC:2.7.7.7]	-	GO:0008745//N-acetylmuramoyl-L-alanine amidase activity;GO:0008270//zinc ion binding	GO:0009253//peptidoglycan catabolic process	WP_024883975.1/5.0e-122/N-acetylmuramoyl-L-alanine amidase [Streptomyces sp. CNH189]
S139GL001985	1341	316.535	129.728	-1.28688	Down	6.11412e-12	1.19068e-12	known_mRNA	K02519|1|1.4e-22|112.8|nsl:BOX37_21075|translation initiation factor IF-2;K01708|4|7.3e-19|100.5|maqu:Maq22A_c21660|galactarate dehydratase [EC:4.2.1.42]	-	-	-	WP_024885130.1/2.3e-246/hypothetical protein [Streptomyces sp. CNH189]
S139GL005703	693	163.51	76.2163	-1.10121	Down	6.72967e-06	2.42047e-06	known_mRNA	K01438|1|2.6e-12|77.8|plk:CIK06_12225|acetylornithine deacetylase [EC:3.5.1.16];K21471|2|4.5e-12|77.0|cceu:CBR64_04160|peptidoglycan DL-endopeptidase CwlO [EC:3.4.-.-];K02519|4|5.9e-12|76.6|tmr:Tmar_1019|translation initiation factor IF-2;K02035|5|9.3e-10|69.3|maqu:Maq22A_c23915|peptide/nickel transport system substrate-binding protein	GO:0016021//integral component of membrane	-	-	WP_051490000.1/1.3e-120/class F sortase [Streptomyces sp. CNH189]
S139GL004765	1239	2422.72	6496.01	1.42292	Up	3.93935e-21	3.30558e-22	known_mRNA	K01928|1|7.7e-47|193.4|jda:BW727_101109|UDP-N-acetylmuramoyl-L-alanyl-D-glutamate--2,6-diaminopimelate ligase [EC:6.3.2.13]	-	GO:0005524//ATP binding;GO:0016874//ligase activity;GO:0005524//ATP binding;GO:0016874//ligase activity	GO:0009058//biosynthetic process;GO:0009058//biosynthetic process	WP_024884935.1/7.5e-236/DUF1727 domain-containing protein [Streptomyces sp. CNH189]
S139GL006426	2160	257.878	69.8081	-1.88522	Down	1.21904e-14	1.86015e-15	known_mRNA	K18930|1|1.7e-25|123.2|cet:B8281_04385|D-lactate dehydrogenase;K13612|5|6.7e-22|111.3|bpk:BBK_6139|polyketide synthase PksL	GO:0016021//integral component of membrane	GO:0016740//transferase activity	-	WP_086685531.1/0.0e+00/glycosyl transferase [Streptomyces pseudogriseolus]
S139GL003755	729	54.3732	10.5805	-2.36149	Down	5.82618e-09	1.49685e-09	known_mRNA	K01829|1|1.2e-47|195.3|gtn:GTNG_0180|protein disulfide-isomerase [EC:5.3.4.1];K16783|5|8.9e-11|72.8|maqu:Maq22A_c26840|biotin transport system permease protein	-	GO:0016853//isomerase activity;GO:0015035//protein disulfide oxidoreductase activity;GO:0016853//isomerase activity;GO:0015035//protein disulfide oxidoreductase activity;GO:0016853//isomerase activity;GO:0015035//protein disulfide oxidoreductase activity	-	WP_091588095.1/3.1e-96/DsbA family oxidoreductase [Micromonospora krabiensis]
S139GL006287	186	58.3544	4.07644	-3.83946	Down	3.52159e-10	8.04241e-11	known_mRNA	-	GO:0016021//integral component of membrane;GO:0016021//integral component of membrane	-	-	WP_006133952.1/2.0e-23/MULTISPECIES: hypothetical protein [Streptomyces]
S139GL002146	252	34.0177	108.76	1.67679	Up	8.6752e-10	2.05891e-10	known_mRNA	K01104|1|3.0e-06|56.2|kau:B6264_26825|protein-tyrosine phosphatase [EC:3.1.3.48]	-	-	-	WP_024887323.1/1.1e-40/hypothetical protein [Streptomyces sp. CNH189]
S139GL006260	999	652.357	2512.47	1.94537	Up	1.76886e-12	3.29404e-13	known_mRNA	K00134|1|6.2e-172|608.6|stsi:A4E84_14115|glyceraldehyde 3-phosphate dehydrogenase [EC:1.2.1.12]	-	GO:0051287//NAD binding;GO:0050661//NADP binding;GO:0016620//oxidoreductase activity, acting on the aldehyde or oxo group of donors, NAD or NADP as acceptor	GO:0006006//glucose metabolic process	WP_093768624.1/7.0e-176/type I glyceraldehyde-3-phosphate dehydrogenase [Streptomyces sp. F-7]
S139GL005994	963	421.91	1339.66	1.66686	Up	3.40652e-36	8.35494e-38	known_mRNA	K01784|1|2.4e-173|613.2|strf:ASR50_19585|UDP-glucose 4-epimerase [EC:5.1.3.2]	-	GO:0050662//coenzyme binding;GO:0003978//UDP-glucose 4-epimerase activity	GO:0006012//galactose metabolic process	WP_024886553.1/2.2e-179/UDP-glucose 4-epimerase GalE [Streptomyces sp. CNH189]
S139GL005973	927	726.145	1836.93	1.33897	Up	1.27851e-17	1.46647e-18	known_mRNA	K11904|1|3.4e-23|114.4|yro:CH64_3139|type VI secretion system secreted protein VgrG;K12132|5|1.6e-20|105.5|afs:AFR_39345|eukaryotic-like serine/threonine-protein kinase [EC:2.7.11.1]	-	-	-	WP_024886533.1/2.2e-176/cell wall assembly protein [Streptomyces sp. CNH189]
S139GL003050	972	394.854	1067.07	1.43426	Up	1.5792e-14	2.42829e-15	known_mRNA	K01784|1|1.3e-153|547.7|stsi:A4E84_34710|UDP-glucose 4-epimerase [EC:5.1.3.2]	-	GO:0050662//coenzyme binding;GO:0003978//UDP-glucose 4-epimerase activity	GO:0006012//galactose metabolic process	WP_024888102.1/3.0e-179/UDP-glucose 4-epimerase GalE [Streptomyces sp. CNH189]
S139GL001651	729	267.14	98.5845	-1.43817	Down	8.02302e-10	1.90059e-10	known_mRNA	K02519|1|4.3e-13|80.5|acto:C3V41_01600|translation initiation factor IF-2;K19720|4|6.2e-12|76.6|phh:AFB00_09050|collagen, type III, alpha	-	-	-	WP_024885610.1/9.8e-127/alpha/beta hydrolase [Streptomyces sp. CNH189]
S139GL006191	813	161.747	45.3912	-1.83325	Down	5.64489e-13	1.00064e-13	known_mRNA	K01992|1|9.0e-137|491.5|strf:ASR50_18630|ABC-2 type transport system permease protein	GO:0016021//integral component of membrane;GO:0005886//plasma membrane	-	GO:0006810//transport	WP_024884176.1/3.0e-145/ABC transporter permease [Streptomyces sp. CNH189]
S139GL006086	2577	5301.83	15358	1.53443	Up	1.35457e-31	4.85409e-33	known_mRNA	K07258|1|3.5e-259|899.8|spav:Spa2297_14235|serine-type D-Ala-D-Ala carboxypeptidase (penicillin-binding protein 5/6) [EC:3.4.16.4]	-	GO:0009002//serine-type D-Ala-D-Ala carboxypeptidase activity	-	WP_024884280.1/0.0e+00/D-alanyl-D-alanine carboxypeptidase [Streptomyces sp. CNH189]
S139GL002834	507	89.9079	33.1504	-1.43942	Down	4.93142e-07	1.5499e-07	known_mRNA	K06178|1|7.3e-12|75.9|srh:BAY15_2431|23S rRNA pseudouridine2605 synthase [EC:5.4.99.22];K02519|2|5.2e-10|69.7|aru:ASPU41_12270|translation initiation factor IF-2	-	GO:0043565//sequence-specific DNA binding	-	WP_093765938.1/2.0e-78/hypothetical protein [Streptomyces sp. F-7]
S139GL000215	432	315.362	960.77	1.60718	Up	1.81556e-18	1.92248e-19	known_mRNA	-	-	-	-	WP_048457056.1/3.0e-75/MULTISPECIES: YbjN domain-containing protein [Streptomyces]
S139GL001406	204	9.63124	21.7342	1.17417	Up	0.0135658	0.00786376	known_mRNA	K14941|1|7.5e-24|114.4|svl:Strvi_1908|2-phospho-L-lactate guanylyltransferase [EC:2.7.7.68]	-	GO:0016779//nucleotidyltransferase activity	-	WP_024887924.1/1.7e-28/hypothetical protein [Streptomyces sp. CNH189]
S139GL004155	2070	291.255	123.729	-1.23509	Down	5.09246e-10	1.18393e-10	known_mRNA	K00882|1|2.1e-33|149.4|rsn:RSPO_c00646|1-phosphofructokinase [EC:2.7.1.56];K11928|3|1.8e-32|146.4|strf:ASR50_04700|sodium/proline symporter;K04757|4|3.1e-32|145.6|actn:L083_1516|serine/threonine-protein kinase RsbW [EC:2.7.11.1]	-	GO:0003824//catalytic activity	-	WP_024887695.1/0.0e+00/signal transduction histidine kinase [Streptomyces sp. CNH189]
S139GL004873	714	386.537	96.8892	-1.9962	Down	3.79611e-18	4.14232e-19	known_mRNA	K21929|1|3.2e-122|443.0|strf:ASR50_09715|uracil-DNA glycosylase [EC:3.2.2.27]	-	-	-	WP_024882468.1/1.5e-132/uracil-DNA glycosylase [Streptomyces sp. CNH189]
S139GL000558	990	603.507	243.566	-1.30906	Down	7.79728e-13	1.40624e-13	known_mRNA	K01183|1|3.8e-121|439.9|sle:sle_30780|chitinase [EC:3.2.1.14]	-	GO:0016787//hydrolase activity	-	WP_024883087.1/1.3e-169/hydrolase [Streptomyces sp. CNH189]
S139GL001735	312	35.5598	10.9463	-1.69981	Down	0.000143772	6.10011e-05	known_mRNA	-	-	-	-	WP_024887171.1/2.8e-46/hypothetical protein [Streptomyces sp. CNH189]
S139GL004063	981	92.1171	43.5235	-1.08168	Down	0.000127244	5.35562e-05	known_mRNA	K00874|1|5.4e-128|462.6|sho:SHJGH_8194|2-dehydro-3-deoxygluconokinase [EC:2.7.1.45]	-	GO:0016301//kinase activity	-	WP_024886849.1/4.3e-178/sugar kinase [Streptomyces sp. CNH189]
S139GL005266	822	443.847	1167.29	1.39503	Up	1.19766e-17	1.37022e-18	known_mRNA	K01467|1|5.3e-28|130.2|rrs:RoseRS_3511|beta-lactamase class C [EC:3.5.2.6];K02519|2|3.2e-17|94.4|kau:B6264_16730|translation initiation factor IF-2	-	GO:0016787//hydrolase activity	-	WP_024882819.1/1.1e-153/serine hydrolase [Streptomyces sp. CNH189]
S139GL000823	618	80.277	15.561	-2.36705	Down	4.96635e-12	9.60595e-13	known_mRNA	K03088|1|4.9e-103|379.0|strf:ASR50_22300|RNA polymerase sigma-70 factor, ECF subfamily	-	GO:0003677//DNA binding;GO:0016987//sigma factor activity;GO:0003700//DNA binding transcription factor activity;GO:0003677//DNA binding;GO:0016987//sigma factor activity;GO:0003700//DNA binding transcription factor activity	GO:0006352//DNA-templated transcription, initiation;GO:0006352//DNA-templated transcription, initiation	WP_024883338.1/2.8e-106/RNA polymerase sigma factor [Streptomyces sp. CNH189]
S139GL006225	1623	3587.73	1538.47	-1.22157	Down	9.92644e-10	2.36753e-10	known_mRNA	K03466|1|4.7e-28|131.3|bmu:Bmul_0956|DNA segregation ATPase FtsK/SpoIIIE, S-DNA-T family	GO:0005622//intracellular;GO:0005622//intracellular	GO:0000155//phosphorelay sensor kinase activity;GO:0000155//phosphorelay sensor kinase activity	GO:0006355//regulation of transcription, DNA-templated	WP_024884140.1/0.0e+00/sensor domain-containing diguanylate cyclase [Streptomyces sp. CNH189]
S139GL005936	1410	2591.18	9944.15	1.94024	Up	1.53186e-20	1.3566e-21	known_mRNA	K01697|1|2.2e-260|902.9|strf:ASR50_19900|cystathionine beta-synthase [EC:4.2.1.22]	GO:0005737//cytoplasm;GO:0005737//cytoplasm	GO:0004122//cystathionine beta-synthase activity;GO:0004122//cystathionine beta-synthase activity	GO:0006535//cysteine biosynthetic process from serine;GO:0019343//cysteine biosynthetic process via cystathionine;GO:0006535//cysteine biosynthetic process from serine;GO:0019343//cysteine biosynthetic process via cystathionine	WP_024886500.1/2.1e-263/cystathionine beta-synthase [Streptomyces sp. CNH189]
S139GL002679	459	102.641	25.9733	-1.98251	Down	2.30846e-09	5.70929e-10	known_mRNA	-	-	-	-	WP_024883968.1/8.7e-65/hypothetical protein [Streptomyces sp. CNH189]
S139GL005691	702	149.45	316.293	1.0816	Up	5.36643e-10	1.25156e-10	known_mRNA	K02029|1|2.0e-124|450.3|strf:ASR50_13735|polar amino acid transport system permease protein	GO:0016021//integral component of membrane;GO:0005886//plasma membrane	GO:0005215//transporter activity	-	WP_024885451.1/1.3e-123/ectoine/hydroxyectoine ABC transporter permease subunit EhuC [Streptomyces sp. CNH189]
S139GL000201	174	0.492775	1.81725	1.88276	Up	0.0471271	0.0303014	known_mRNA	-	-	-	-	-
S139GL003609	477	45.4698	97.6132	1.10217	Up	0.000103516	4.32064e-05	known_mRNA	K00984|1|1.8e-15|87.8|serf:L085_10150|streptomycin 3"-adenylyltransferase [EC:2.7.7.47];K02519|3|1.0e-07|62.0|mll:B1R94_17840|translation initiation factor IF-2;K02343|5|3.0e-07|60.5|scw:TU94_17265|DNA polymerase III subunit gamma/tau [EC:2.7.7.7]	-	-	GO:0006355//regulation of transcription, DNA-templated;GO:0006351//transcription, DNA-templated;GO:0006355//regulation of transcription, DNA-templated;GO:0006351//transcription, DNA-templated	WP_024887083.1/6.1e-77/transcriptional regulator [Streptomyces sp. CNH189]
S139GL003511	1749	796.677	311.419	-1.35514	Down	1.27629e-13	2.1387e-14	known_mRNA	K07682|1|4.1e-110|404.1|myo:OEM_39140|two-component system, NarL family, sensor histidine kinase DevS [EC:2.7.13.3]	GO:0016021//integral component of membrane;GO:0005622//intracellular	GO:0000155//phosphorelay sensor kinase activity;GO:0046983//protein dimerization activity	-	WP_024888268.1/0.0e+00/histidine kinase [Streptomyces sp. CNH189]
S139GL003234	396	157.796	43.806	-1.84886	Down	6.60598e-15	9.80856e-16	known_mRNA	K00681|1|6.7e-29|132.1|amz:B737_0105|gamma-glutamyltranspeptidase / glutathione hydrolase [EC:2.3.2.2 3.4.19.13]	-	GO:0016740//transferase activity	-	WP_024883567.1/6.0e-70/VOC family protein [Streptomyces sp. CNH189]
S139GL000165	357	9.78596	29.2779	1.58103	Up	0.0022829	0.00115335	known_mRNA	-	-	-	-	WP_004929398.1/5.2e-57/MULTISPECIES: hypothetical protein [Streptomyces]
S139GL004032	780	61.9135	263.016	2.08682	Up	1.51946e-19	1.45274e-20	known_mRNA	K02026|1|1.1e-99|368.2|kal:KALB_724|multiple sugar transport system permease protein	-	-	-	WP_086701945.1/3.2e-144/carbohydrate ABC transporter permease [Streptomyces vinaceus]
S139GL006776	927	54.34	20.1064	-1.43436	Down	0.000187074	8.0308e-05	known_mRNA	K17064|1|8.6e-43|179.5|nou:Natoc_2479|D-2-hydroxyacid dehydrogenase (NADP+) [EC:1.1.1.272];K12972|4|1.2e-41|175.6|azc:AZC_3465|glyoxylate/hydroxypyruvatereductase [EC:1.1.1.79 1.1.1.81]	-	-	-	KRT77661.1/2.8e-54/D-isomer specific 2-hydroxyacid dehydrogenase NAD-binding protein [Armatimonadetes bacterium CSP1-3]
S139GL003182	531	36.6847	11.0279	-1.73402	Down	0.000108011	4.51621e-05	known_mRNA	K01438|1|5.7e-07|59.7|plk:CIK06_12225|acetylornithine deacetylase [EC:3.5.1.16];K01708|2|1.3e-06|58.5|maqu:Maq22A_c21660|galactarate dehydratase [EC:4.2.1.42];K02283|5|2.2e-06|57.8|plk:CIK06_02200|pilus assembly protein CpaF	-	GO:0004601//peroxidase activity;GO:0051920//peroxiredoxin activity;GO:0004601//peroxidase activity;GO:0051920//peroxiredoxin activity	-	WP_093767399.1/2.4e-74/carboxymuconolactone decarboxylase family protein [Streptomyces sp. F-7]
S139GL001535	1011	485.203	93.4836	-2.3758	Down	6.03459e-35	1.63959e-36	known_mRNA	K02031|1|5.0e-161|572.4|strf:ASR50_25835|peptide/nickel transport system ATP-binding protein	-	-	-	WP_024888496.1/1.5e-186/ABC transporter ATP-binding protein [Streptomyces sp. CNH189]
S139GL000728	1506	4518.35	11929.1	1.40061	Up	1.04701e-26	5.50492e-28	known_mRNA	K00088|1|2.6e-259|899.4|srn:A4G23_03443|IMP dehydrogenase [EC:1.1.1.205]	-	GO:0003938//IMP dehydrogenase activity;GO:0046872//metal ion binding;GO:0000166//nucleotide binding;GO:0003938//IMP dehydrogenase activity;GO:0046872//metal ion binding;GO:0000166//nucleotide binding;GO:0003938//IMP dehydrogenase activity;GO:0046872//metal ion binding;GO:0000166//nucleotide binding	GO:0006177//GMP biosynthetic process;GO:0006177//GMP biosynthetic process;GO:0006177//GMP biosynthetic process	WP_006130725.1/1.2e-280/MULTISPECIES: IMP dehydrogenase [Streptomyces]
S139GL001720	1536	4838.23	13053	1.43183	Up	1.06756e-26	5.62866e-28	known_mRNA	K02232|1|8.9e-279|964.1|strf:ASR50_08970|adenosylcobyric acid synthase [EC:6.3.5.10]	-	GO:0015420//cobalamin-transporting ATPase activity	GO:0009236//cobalamin biosynthetic process;GO:0006541//glutamine metabolic process	WP_033275637.1/4.4e-278/MULTISPECIES: cobyric acid synthase [Actinobacteria]
S139GL001019	885	1310.57	368.408	-1.83081	Down	1.50237e-22	1.12087e-23	known_mRNA	K02519|1|5.5e-15|87.0|acto:C3V41_01600|translation initiation factor IF-2	-	GO:0043565//sequence-specific DNA binding	-	WP_051724316.1/6.2e-152/MULTISPECIES: XRE family transcriptional regulator [Actinobacteria]
S139GL002755	1419	3489.83	1722.21	-1.01889	Down	2.10404e-12	3.95223e-13	known_mRNA	K11904|1|1.7e-26|125.9|yro:CH64_3139|type VI secretion system secreted protein VgrG;K08300|3|1.0e-18|100.1|dko:I596_2594|ribonuclease E [EC:3.1.26.12];K02519|5|2.8e-16|92.0|syg:sync_2373|translation initiation factor IF-2	GO:0016021//integral component of membrane	-	-	WP_024883897.1/1.8e-273/NAD(P)/FAD-dependent oxidoreductase [Streptomyces sp. CNH189]
S139GL002945	1269	105.908	47.8811	-1.14528	Down	1.94903e-05	7.41369e-06	known_mRNA	K00108|1|6.2e-169|599.0|sen:SACE_4202|choline dehydrogenase [EC:1.1.99.1]	-	GO:0050660//flavin adenine dinucleotide binding;GO:0016614//oxidoreductase activity, acting on CH-OH group of donors	-	WP_024888226.1/3.7e-230/oxidoreductase [Streptomyces sp. CNH189]
S139GL003490	207	1.01406	5.72815	2.49792	Up	0.0032021	0.00165631	known_mRNA	-	-	-	-	WP_024888251.1/4.1e-30/hypothetical protein [Streptomyces sp. CNH189]
S139GL003641	1308	51.0395	20.6021	-1.30882	Down	0.000141647	6.00373e-05	known_mRNA	K10240|1|2.6e-218|763.1|sco:SCO7555|cellobiose transport system substrate-binding protein	-	-	-	WP_024887052.1/2.6e-247/sugar-binding protein [Streptomyces sp. CNH189]
S139GL001662	1551	882.426	1849.52	1.0676	Up	2.56447e-11	5.26528e-12	known_mRNA	K10228|1|6.7e-141|506.1|strf:ASR50_09245|sorbitol/mannitol transport system permease protein	GO:0016021//integral component of membrane;GO:0005886//plasma membrane	-	GO:0006810//transport	WP_024887239.1/5.4e-143/sugar ABC transporter permease [Streptomyces sp. CNH189]
S139GL000018	255	54.1639	110.198	1.0247	Up	0.000843495	0.000397777	known_mRNA	-	GO:0005887//integral component of plasma membrane	-	GO:0007049//cell cycle;GO:0051301//cell division	WP_024886287.1/1.9e-40/MULTISPECIES: membrane protein [Streptomyces]
S139GL006529	951	2054.17	5673.41	1.46566	Up	1.23185e-15	1.70422e-16	known_mRNA	K00384|1|8.8e-168|594.7|sls:SLINC_4263|thioredoxin reductase (NADPH) [EC:1.8.1.9]	GO:0005737//cytoplasm;GO:0005737//cytoplasm	GO:0004791//thioredoxin-disulfide reductase activity;GO:0004791//thioredoxin-disulfide reductase activity	GO:0019430//removal of superoxide radicals;GO:0019430//removal of superoxide radicals	WP_031060700.1/5.8e-172/MULTISPECIES: thioredoxin-disulfide reductase [Streptomyces]
S139GL000224	1680	1034.71	349.18	-1.56718	Down	4.3873e-26	2.42271e-27	known_mRNA	K00797|1|1.1e-237|827.8|stsi:A4E84_21785|spermidine synthase [EC:2.5.1.16]	GO:0016021//integral component of membrane;GO:0005886//plasma membrane	GO:0004766//spermidine synthase activity	GO:0008295//spermidine biosynthetic process	WP_024885722.1/6.6e-304/spermidine synthase [Streptomyces sp. CNH189]
S139GL000714	882	67.9273	19.9749	-1.7658	Down	6.88987e-08	1.96608e-08	known_mRNA	K01567|1|5.0e-16|90.5|twi:Thewi_2013|peptidoglycan-N-acetylmuramic acid deacetylase [EC:3.5.1.-]	-	GO:0016810//hydrolase activity, acting on carbon-nitrogen (but not peptide) bonds	GO:0005975//carbohydrate metabolic process	WP_024883235.1/4.7e-168/polysaccharide deacetylase family protein [Streptomyces sp. CNH189]
S139GL006681	462	108.218	49.2501	-1.13575	Down	3.93923e-05	1.56088e-05	known_mRNA	K03088|1|2.1e-21|107.5|svt:SVTN_00735|RNA polymerase sigma-70 factor, ECF subfamily	-	-	-	WP_037760953.1/3.1e-54/sigma-70 family RNA polymerase sigma factor [Streptomyces sp. FXJ7.023]
S139GL000956	669	4033.02	11624.5	1.52723	Up	2.42822e-23	1.67611e-24	known_mRNA	K03646|1|1.0e-08|65.9|ror:RORB6_11385|colicin import membrane protein	-	-	-	EMF28684.1/7.9e-115/hypothetical protein H114_12636 [Streptomyces gancidicus BKS 13-15]
S139GL000913	1833	19556.3	59359.3	1.60184	Up	4.05412e-21	3.41763e-22	known_mRNA	K01596|1|0.0e+00|1213.0|strf:ASR50_22735|phosphoenolpyruvate carboxykinase (GTP) [EC:4.1.1.32]	GO:0005737//cytoplasm;GO:0005737//cytoplasm	GO:0005525//GTP binding;GO:0016301//kinase activity;GO:0030145//manganese ion binding;GO:0004613//phosphoenolpyruvate carboxykinase (GTP) activity;GO:0005525//GTP binding;GO:0016301//kinase activity;GO:0030145//manganese ion binding;GO:0004613//phosphoenolpyruvate carboxykinase (GTP) activity	GO:0006094//gluconeogenesis;GO:0006094//gluconeogenesis	WP_024886641.1/0.0e+00/phosphoenolpyruvate carboxykinase (GTP) [Streptomyces sp. CNH189]
S139GL004089	1023	13798.7	32494.5	1.23566	Up	3.36519e-09	8.47104e-10	known_mRNA	K06377|1|4.4e-165|585.9|strf:ASR50_02430|sporulation-control protein	-	-	-	WP_024886826.1/2.4e-187/sporulation protein [Streptomyces sp. CNH189]
S139GL006838	549	86.4436	39.7349	-1.12135	Down	4.36077e-05	1.73688e-05	known_mRNA	K01829|1|9.1e-24|115.5|gtn:GTNG_0180|protein disulfide-isomerase [EC:5.3.4.1]	-	GO:0015035//protein disulfide oxidoreductase activity	-	WP_092555670.1/1.5e-79/DsbA family oxidoreductase [Herbiconiux ginsengi]
S139GL002181	726	93.8113	31.9399	-1.5544	Down	2.06636e-08	5.61731e-09	known_mRNA	K02440|1|1.1e-128|464.5|strf:ASR50_06600|glycerol uptake facilitator protein	-	-	-	WP_024887291.1/2.2e-131/aquaporin family protein [Streptomyces sp. CNH189]
S139GL003450	909	134.862	61.4684	-1.13356	Down	6.23907e-07	1.98837e-07	known_mRNA	K21757|1|2.3e-32|144.8|rgi:RGI145_20885|LysR family transcriptional regulator, benzoate and cis,cis-muconate-responsive activator of ben and cat genes;K05817|5|3.7e-30|137.5|kpv:KPNIH29_19715|LysR family transcriptional regulator, hca operon transcriptional activator	-	GO:0003677//DNA binding;GO:0003700//DNA binding transcription factor activity;GO:0003677//DNA binding;GO:0003700//DNA binding transcription factor activity	GO:0006351//transcription, DNA-templated;GO:0006351//transcription, DNA-templated	WP_024883410.1/4.6e-158/LysR family transcriptional regulator [Streptomyces sp. CNH189]
S139GL001225	546	3179.34	18890	2.57082	Up	9.54481e-65	5.60717e-67	known_mRNA	K02109|1|1.2e-73|281.2|sall:SAZ_29010|F-type H+-transporting ATPase subunit b	GO:0016021//integral component of membrane;GO:0005886//plasma membrane;GO:0045263//proton-transporting ATP synthase complex, coupling factor F(o);GO:0016021//integral component of membrane;GO:0005886//plasma membrane;GO:0045263//proton-transporting ATP synthase complex, coupling factor F(o)	GO:0046933//proton-transporting ATP synthase activity, rotational mechanism;GO:0046933//proton-transporting ATP synthase activity, rotational mechanism	GO:0015986//ATP synthesis coupled proton transport;GO:0015986//ATP synthesis coupled proton transport	WP_093545190.1/9.3e-90/MULTISPECIES: F0F1 ATP synthase subunit B [Streptomyces]
S139GL000443	528	342.848	89.0199	-1.94537	Down	7.7808e-23	5.70219e-24	known_mRNA	K08303|1|3.0e-08|63.9|sta:STHERM_c21690|putative protease [EC:3.4.-.-];K12132|3|4.3e-07|60.1|age:AA314_01653|eukaryotic-like serine/threonine-protein kinase [EC:2.7.11.1];K03497|4|2.8e-06|57.4|scl:sce_pseudo_02|chromosome partitioning protein, ParB family;K18930|5|3.7e-06|57.0|cet:B8281_04385|D-lactate dehydrogenase	-	-	-	WP_024882967.1/3.1e-90/hypothetical protein [Streptomyces sp. CNH189]
S139GL000007	2598	9723.49	19873.8	1.03132	Up	1.47397e-15	2.05434e-16	known_mRNA	K02469|1|0.0e+00|1515.0|salu:DC74_4203|DNA gyrase subunit A [EC:5.99.1.3]	GO:0005694//chromosome;GO:0005737//cytoplasm	GO:0005524//ATP binding;GO:0003677//DNA binding;GO:0003918//DNA topoisomerase type II (ATP-hydrolyzing) activity	GO:0006265//DNA topological change;GO:0006261//DNA-dependent DNA replication	WP_087808373.1/0.0e+00/DNA gyrase subunit A [Streptomyces sp. CS113]
S139GL003310	645	42.8259	16.7858	-1.35124	Down	0.00298529	0.00153627	known_mRNA	K11904|1|1.8e-18|98.2|btha:DR62_5041|type VI secretion system secreted protein VgrG	-	-	-	WP_078540741.1/1.7e-58/hypothetical protein [Streptomyces sp. CNH189]
S139GL006168	1470	946.414	2139.95	1.17703	Up	4.49283e-16	5.89234e-17	known_mRNA	K06901|1|2.7e-248|862.8|sgu:SGLAU_15225|putative MFS transporter, AGZA family, xanthine/uracil permease	-	-	-	WP_024884200.1/2.2e-266/NCS2 family permease [Streptomyces sp. CNH189]
S139GL004322	1326	316.238	87.075	-1.86068	Down	1.37852e-17	1.58522e-18	known_mRNA	K01201|1|2.1e-50|205.3|kfl:Kfla_5264|glucosylceramidase [EC:3.2.1.45]	-	GO:0004553//hydrolase activity, hydrolyzing O-glycosyl compounds	GO:0005975//carbohydrate metabolic process	WP_024887574.1/3.6e-244/1,3-beta-glucanase [Streptomyces sp. CNH189]
S139GL004661	1362	2436.44	7807.49	1.68008	Up	7.45248e-27	3.83077e-28	known_mRNA	K01438|1|1.7e-47|195.7|rba:RB12133|acetylornithine deacetylase [EC:3.5.1.16];K01439|1|1.7e-47|195.7|rba:RB12133|succinyl-diaminopimelate desuccinylase [EC:3.5.1.18];K01436|2|3.8e-47|194.5|tth:TT_C0133|amidohydrolase [EC:3.5.1.-]	-	-	-	WP_024885033.1/3.0e-254/dipeptidase [Streptomyces sp. CNH189]
S139GL004971	1416	1291.44	3024.88	1.2279	Up	7.26229e-13	1.30442e-13	known_mRNA	K01929|1|1.7e-252|876.7|strf:ASR50_10190|UDP-N-acetylmuramoyl-tripeptide--D-alanyl-D-alanine ligase [EC:6.3.2.10]	GO:0005737//cytoplasm	GO:0005524//ATP binding;GO:0047480//UDP-N-acetylmuramoyl-tripeptide-D-alanyl-D-alanine ligase activity	GO:0007049//cell cycle;GO:0051301//cell division;GO:0071555//cell wall organization;GO:0009252//peptidoglycan biosynthetic process;GO:0008360//regulation of cell shape	WP_024882560.1/5.1e-257/UDP-N-acetylmuramoyl-tripeptide--D-alanyl-D-alanine ligase [Streptomyces sp. CNH189]
S139GL002595	1155	691.509	198.429	-1.80112	Down	1.53051e-17	1.77799e-18	known_mRNA	K03628|1|7.6e-190|668.3|strf:ASR50_27965|transcription termination factor Rho	-	GO:0005524//ATP binding;GO:0004386//helicase activity;GO:0003723//RNA binding;GO:0008186//RNA-dependent ATPase activity	GO:0006353//DNA-templated transcription, termination;GO:0006355//regulation of transcription, DNA-templated	WP_024884610.1/6.4e-205/transcription termination factor Rho [Streptomyces sp. CNH189]
S139GL003103	1293	202.717	40.0961	-2.33793	Down	2.11276e-14	3.29528e-15	known_mRNA	K02027|1|2.6e-223|779.6|strf:ASR50_30660|multiple sugar transport system substrate-binding protein	-	-	-	WP_024883718.1/2.7e-228/ABC transporter substrate-binding protein [Streptomyces sp. CNH189]
S139GL001160	966	622.64	1674.94	1.42764	Up	6.53876e-24	4.29259e-25	known_mRNA	K13955|1|3.4e-50|204.1|shv:AAT16_01675|zinc-binding alcohol dehydrogenase/oxidoreductase	-	GO:0016491//oxidoreductase activity;GO:0016491//oxidoreductase activity	-	WP_024884442.1/6.5e-179/quinone oxidoreductase [Streptomyces sp. CNH189]
S139GL005412	1347	772.172	201.841	-1.9357	Down	4.82113e-29	2.11708e-30	known_mRNA	K02003|1|2.9e-23|115.2|sct:SCAT_3830|putative ABC transport system ATP-binding protein;K18930|4|1.9e-22|112.5|cet:B8281_04385|D-lactate dehydrogenase	GO:0016021//integral component of membrane	-	-	WP_024888359.1/1.1e-243/MFS transporter [Streptomyces sp. CNH189]
S139GL006629	846	18.7801	66.752	1.82961	Up	3.07449e-09	7.69413e-10	known_mRNA	K11904|1|1.2e-11|75.9|yro:CH64_3139|type VI secretion system secreted protein VgrG	-	GO:0016787//hydrolase activity;GO:0016787//hydrolase activity	-	WP_062672904.1/8.4e-130/MULTISPECIES: alpha/beta hydrolase [Streptomyces]
S139GL004808	2088	5663.11	23111.3	2.02893	Up	1.28247e-37	2.78758e-39	known_mRNA	K00615|1|0.0e+00|1332.0|stsi:A4E84_09815|transketolase [EC:2.2.1.1]	-	GO:0046872//metal ion binding;GO:0004802//transketolase activity	GO:0008152//metabolic process	WP_024887270.1/0.0e+00/transketolase [Streptomyces sp. CNH189]
S139GL001384	378	280.075	607.718	1.11759	Up	5.01578e-08	1.41287e-08	known_mRNA	K06945|1|2.3e-66|256.5|strd:NI25_11530|uncharacterized protein	-	GO:0005524//ATP binding;GO:0005524//ATP binding;GO:0005524//ATP binding;GO:0005524//ATP binding	-	WP_052579696.1/2.5e-65/ATP-binding protein [Actinosporangium sp. NRRL B-3428]
S139GL002164	630	955.118	389.017	-1.29584	Down	0.013204	0.00763299	known_mRNA	K06942|1|7.7e-35|152.5|cgl:NCgl0961|ribosome-binding ATPase;K01457|2|1.4e-33|148.3|acb:A1S_1269|allophanate hydrolase [EC:3.5.1.54];K06351|3|3.6e-32|143.7|pko:PKOR_21080|inhibitor of KinA	-	GO:0016787//hydrolase activity	-	WP_024887308.1/1.4e-110/allophanate hydrolase subunit 1 [Streptomyces sp. CNH189]
S139GL000699	837	1181.26	2443.41	1.04857	Up	3.36362e-10	7.66188e-11	known_mRNA	K03090|1|8.1e-149|531.6|strf:ASR50_21630|RNA polymerase sigma-B factor	-	GO:0003677//DNA binding;GO:0016987//sigma factor activity;GO:0003700//DNA binding transcription factor activity	GO:0006352//DNA-templated transcription, initiation	WP_051489924.1/2.1e-149/RNA polymerase sigma factor SigF [Streptomyces sp. CNH189]
S139GL005381	405	38.1136	15.3142	-1.31544	Down	0.00115894	0.000558961	known_mRNA	K07492|1|2.8e-22|110.2|mva:Mvan_0497|putative transposase	-	-	-	WP_085576035.1/4.2e-63/hypothetical protein [Streptomyces sp. 13-12-16]
S139GL000668	288	1560.32	9488.38	2.60432	Up	1.04843e-32	3.40654e-34	known_mRNA	K02961|1|2.2e-45|186.4|strf:ASR50_21480|small subunit ribosomal protein S17	GO:0005840//ribosome;GO:0005840//ribosome;GO:0005840//ribosome;GO:0005840//ribosome;GO:0005840//ribosome;GO:0005840//ribosome;GO:0005840//ribosome	GO:0019843//rRNA binding;GO:0003735//structural constituent of ribosome;GO:0019843//rRNA binding;GO:0003735//structural constituent of ribosome;GO:0019843//rRNA binding;GO:0003735//structural constituent of ribosome;GO:0019843//rRNA binding;GO:0003735//structural constituent of ribosome;GO:0019843//rRNA binding;GO:0003735//structural constituent of ribosome;GO:0019843//rRNA binding;GO:0003735//st…	GO:0006412//translation;GO:0006412//translation;GO:0006412//translation;GO:0006412//translation;GO:0006412//translation;GO:0006412//translation	WP_019526950.1/2.4e-44/MULTISPECIES: 30S ribosomal protein S17 [Actinobacteria]
S139GL001258	720	579.042	69.0616	-3.06771	Down	4.10045e-58	3.19172e-60	known_mRNA	K02483|1|1.3e-57|228.4|rop:ROP_pROB01-01890|two-component system, OmpR family, response regulator;K07665|2|3.4e-55|220.3|shi:Shel_13760|two-component system, OmpR family, copper resistance phosphate regulon response regulator CusR	GO:0005622//intracellular;GO:0005622//intracellular	GO:0003677//DNA binding;GO:0003677//DNA binding	GO:0000160//phosphorelay signal transduction system;GO:0006355//regulation of transcription, DNA-templated;GO:0006351//transcription, DNA-templated;GO:0000160//phosphorelay signal transduction system;GO:0006355//regulation of transcription, DNA-templated;GO:0006351//transcription, DNA-templated	WP_085571451.1/1.9e-119/DNA-binding response regulator [Streptomyces sp. 13-12-16]
S139GL006616	369	5.52403	1.52247	-1.85931	Down	0.0309173	0.0191797	known_mRNA	-	-	-	-	WP_079034407.1/8.6e-47/MULTISPECIES: hypothetical protein [Streptomyces]
S139GL003593	531	8.25546	2.00057	-2.04494	Down	0.0104221	0.00591591	known_mRNA	K02025|1|1.1e-90|337.8|sle:sle_60490|multiple sugar transport system permease protein	-	-	-	WP_024887098.1/6.3e-91/sugar ABC transporter permease [Streptomyces sp. CNH189]
S139GL000056	705	1006.18	2510.03	1.31882	Up	1.50167e-16	1.8702e-17	known_mRNA	K04487|1|3.7e-46|190.3|sen:SACE_0202|cysteine desulfurase [EC:2.8.1.7];K02343|2|2.6e-07|61.2|rbar:AWN76_009660|DNA polymerase III subunit gamma/tau [EC:2.7.7.7];K02519|3|4.4e-07|60.5|acq:AM609_03670|translation initiation factor IF-2;K03628|4|1.7e-06|58.5|amyb:BKN51_26370|transcription termination factor Rho	-	GO:0016853//isomerase activity	GO:0061136//regulation of proteasomal protein catabolic process	WP_093548045.1/2.9e-91/MULTISPECIES: DUF2587 domain-containing protein, partial [Streptomyces]
S139GL004305	1212	1437.92	5122.08	1.83275	Up	3.65318e-31	1.35963e-32	known_mRNA	K00882|1|4.0e-16|91.3|rsn:RSPO_c00646|1-phosphofructokinase [EC:2.7.1.56];K02519|2|1.4e-13|82.8|nda:Ndas_3592|translation initiation factor IF-2;K07646|3|2.4e-13|82.0|maqu:Maq22A_c17265|two-component system, OmpR family, sensor histidine kinase KdpD [EC:2.7.13.3];K21471|4|1.0e-11|76.6|cceu:CBR64_04160|peptidoglycan DL-endopeptidase CwlO [EC:3.4.-.-]	-	-	-	KEG44021.1/3.5e-206/histidine kinase [Streptomyces griseorubens]
S139GL003397	1092	36.9234	12.1956	-1.59818	Down	9.51131e-05	3.94337e-05	known_mRNA	K04477|1|2.6e-187|659.8|strf:ASR50_32350|putative hydrolase	-	-	-	WP_024883460.1/1.1e-198/PHP domain-containing protein [Streptomyces sp. CNH189]
S139GL001583	909	1912.28	16649.5	3.12211	Up	6.03043e-101	1.06279e-103	known_mRNA	K10007|1|1.7e-144|517.3|strf:ASR50_26125|glutamate transport system permease protein	GO:0016021//integral component of membrane;GO:0005886//plasma membrane	GO:0005215//transporter activity	-	WP_093765192.1/2.3e-149/amino acid ABC transporter permease [Streptomyces sp. F-7]
S139GL000493	576	459.607	3801.81	3.04821	Up	3.29013e-86	1.11137e-88	known_mRNA	-	-	GO:0003824//catalytic activity	GO:0005975//carbohydrate metabolic process	WP_024883027.1/1.4e-107/hypothetical protein [Streptomyces sp. CNH189]
S139GL005349	678	176.145	392.788	1.15699	Up	2.26787e-13	3.90025e-14	known_mRNA	K03748|1|5.0e-32|143.3|mxa:MXAN_6927|SanA protein	GO:0016021//integral component of membrane	-	-	WP_033275764.1/3.0e-122/membrane protein [Actinospica acidiphila]
S139GL003250	1260	59.964	29.1849	-1.03888	Down	0.00185113	0.000921081	known_mRNA	K21164|1|1.2e-47|196.1|sro:Sros_6996|enediyne biosynthesis protein E7	-	GO:0020037//heme binding;GO:0005506//iron ion binding;GO:0004497//monooxygenase activity;GO:0016705//oxidoreductase activity, acting on paired donors, with incorporation or reduction of molecular oxygen	-	WP_065485272.1/7.8e-140/cytochrome P450 [Streptomyces sp. PTY087I2]
S139GL003160	369	2651.08	1052.55	-1.33269	Down	4.61111e-13	8.14003e-14	known_mRNA	K06204|1|1.3e-55|220.7|strf:ASR50_30950|DnaK suppressor protein	-	-	-	WP_024883660.1/3.2e-57/hypothetical protein [Streptomyces sp. CNH189]
S139GL003718	708	137.345	31.9553	-2.10368	Down	9.89543e-11	2.14215e-11	known_mRNA	K05979|1|6.7e-96|355.5|strf:ASR50_33725|2-phosphosulfolactate phosphatase [EC:3.1.3.71]	-	GO:0050532//2-phosphosulfolactate phosphatase activity;GO:0000287//magnesium ion binding	-	WP_024886983.1/6.4e-107/2-phosphosulfolactate phosphatase [Streptomyces sp. CNH189]
S139GL000575	300	183.269	76.4008	-1.2623	Down	1.56282e-08	4.19109e-09	known_mRNA	K00340|1|3.5e-46|189.1|strf:ASR50_20975|NADH-quinone oxidoreductase subunit K [EC:1.6.5.3]	GO:0016021//integral component of membrane;GO:0045272//plasma membrane respiratory chain complex I;GO:0016021//integral component of membrane;GO:0005886//plasma membrane;GO:0016021//integral component of membrane;GO:0005886//plasma membrane;GO:0016021//integral component of membrane;GO:0005886//plasma membrane;GO:0016021//integral component of membrane;GO:0005886//plasma membrane;GO:0016021//inte…	GO:0008137//NADH dehydrogenase (ubiquinone) activity;GO:0048038//quinone binding;GO:0050136//NADH dehydrogenase (quinone) activity;GO:0048038//quinone binding;GO:0050136//NADH dehydrogenase (quinone) activity;GO:0048038//quinone binding;GO:0050136//NADH dehydrogenase (quinone) activity;GO:0048038//quinone binding;GO:0050136//NADH dehydrogenase (quinone) activity;GO:0048038//quinone binding;GO:005…	GO:0042773//ATP synthesis coupled electron transport;GO:0006810//transport;GO:0042773//ATP synthesis coupled electron transport;GO:0006810//transport;GO:0042773//ATP synthesis coupled electron transport;GO:0006810//transport;GO:0042773//ATP synthesis coupled electron transport;GO:0006810//transport;GO:0042773//ATP synthesis coupled electron transport;GO:0006810//transport;GO:0042773//ATP synthesi…	WP_004927567.1/3.8e-45/MULTISPECIES: NADH:ubiquinone oxidoreductase subunit K [Actinobacteria]
S139GL006407	636	738.88	1541.64	1.06105	Up	1.23796e-15	1.71449e-16	known_mRNA	K00761|1|4.3e-102|375.9|sbh:SBI_05218|uracil phosphoribosyltransferase [EC:2.4.2.9]	-	GO:0005525//GTP binding;GO:0000287//magnesium ion binding;GO:0004845//uracil phosphoribosyltransferase activity;GO:0005525//GTP binding;GO:0000287//magnesium ion binding;GO:0004845//uracil phosphoribosyltransferase activity;GO:0005525//GTP binding;GO:0000287//magnesium ion binding;GO:0004845//uracil phosphoribosyltransferase activity	GO:0044206//UMP salvage;GO:0006223//uracil salvage;GO:0044206//UMP salvage;GO:0006223//uracil salvage;GO:0044206//UMP salvage;GO:0006223//uracil salvage	WP_024886154.1/5.0e-111/uracil phosphoribosyltransferase [Streptomyces sp. CNH189]
S139GL004143	378	14.6263	5.79831	-1.33486	Down	0.0314934	0.0195695	known_mRNA	-	-	-	-	WP_024886787.1/7.0e-60/hypothetical protein [Streptomyces sp. CNH189]
S139GL004551	285	33.7402	142.332	2.07672	Up	3.95986e-16	5.1352e-17	known_mRNA	K21600|1|1.3e-34|150.6|svt:SVTN_19740|CsoR family transcriptional regulator, copper-sensing transcriptional repressor	-	GO:0003677//DNA binding;GO:0046872//metal ion binding;GO:0003677//DNA binding;GO:0046872//metal ion binding	GO:0006355//regulation of transcription, DNA-templated;GO:0006355//regulation of transcription, DNA-templated	WP_024886011.1/7.4e-38/transcriptional regulator [Streptomyces sp. CNH189]
S139GL002338	2046	409.063	828.995	1.01904	Up	2.60267e-09	6.48278e-10	known_mRNA	K01586|1|2.2e-22|112.8|bte:BTH_II2095|diaminopimelate decarboxylase [EC:4.1.1.20];K11901|5|6.4e-22|111.3|bpm:BURPS1710b_A1695|type VI secretion system protein ImpB	GO:0016021//integral component of membrane;GO:0016021//integral component of membrane;GO:0016021//integral component of membrane	GO:0015171//amino acid transmembrane transporter activity;GO:0003677//DNA binding;GO:0015171//amino acid transmembrane transporter activity;GO:0003677//DNA binding;GO:0015171//amino acid transmembrane transporter activity;GO:0003677//DNA binding	-	WP_030862237.1/0.0e+00/APC family permease [Streptomyces sp. NRRL S-37]
S139GL004682	747	4523.25	14563.9	1.68696	Up	1.57864e-22	1.18241e-23	known_mRNA	K00059|1|1.3e-12|79.0|lys:LBYS11_07920|3-oxoacyl-[acyl-carrier protein] reductase [EC:1.1.1.100];K00216|5|5.4e-11|73.6|rgi:RGI145_01195|2,3-dihydro-2,3-dihydroxybenzoate dehydrogenase [EC:1.3.1.28]	-	GO:0016491//oxidoreductase activity	-	WP_024885014.1/6.5e-134/short-chain dehydrogenase [Streptomyces sp. CNH189]
S139GL000856	231	1575.56	436.518	-1.85175	Down	1.09118e-11	2.17147e-12	known_mRNA	K03973|1|8.8e-13|77.8|ami:Amir_3401|phage shock protein C	GO:0016021//integral component of membrane;GO:0016021//integral component of membrane;GO:0016021//integral component of membrane	-	-	WP_093776815.1/7.3e-28/PspC domain-containing protein [Streptomyces sp. yr375]
S139GL001302	903	687.433	72.1528	-3.25209	Down	1.1568e-53	1.12129e-55	known_mRNA	K01990|1|7.2e-135|485.3|sfk:KY5_5590|ABC-2 type transport system ATP-binding protein	-	-	-	WP_024888089.1/5.2e-162/ABC transporter ATP-binding protein [Streptomyces sp. CNH189]
S139GL004958	225	4.14279	16.5419	1.99745	Up	0.000448989	0.00020391	known_mRNA	-	-	-	-	WP_079082358.1/7.2e-20/hypothetical protein [Streptomyces corchorusii]
S139GL000690	1170	183.905	64.6426	-1.5084	Down	2.71666e-08	7.45696e-09	known_mRNA	K16647|1|5.7e-193|678.7|strf:ASR50_21590|arabinofuranan 3-O-arabinosyltransferase [EC:2.4.2.47]	GO:0016021//integral component of membrane	GO:0016758//transferase activity, transferring hexosyl groups	-	WP_051489923.1/4.0e-215/DUF2029 domain-containing protein [Streptomyces sp. CNH189]
S139GL006302	678	81.6101	176.898	1.1161	Up	6.4268e-07	2.05103e-07	known_mRNA	K18930|1|2.0e-12|78.2|cet:B8281_04385|D-lactate dehydrogenase;K00014|3|3.7e-11|73.9|samy:DB32_000011|shikimate dehydrogenase [EC:1.1.1.25]	-	-	-	WP_024884065.1/4.5e-126/alpha/beta hydrolase [Streptomyces sp. CNH189]
S139GL002235	1281	249.409	68.9289	-1.85533	Down	2.15107e-19	2.08188e-20	known_mRNA	K21272|1|3.3e-53|214.5|mxa:MXAN_3398|aurachin C monooxygenase/isomerase [EC:1.14.13.222];K00480|5|1.0e-38|166.4|pphr:APZ00_16275|salicylate hydroxylase [EC:1.14.13.1]	-	-	-	WP_024888448.1/4.2e-234/monooxygenase [Streptomyces sp. CNH189]
S139GL004088	456	1860.08	4230.79	1.18556	Up	1.6257e-15	2.27774e-16	known_mRNA	K05793|1|5.5e-75|285.4|strf:ASR50_02425|tellurite resistance protein TerB	-	-	-	WP_024886827.1/9.3e-75/TerB family tellurite resistance protein [Streptomyces sp. CNH189]
S139GL002806	1848	52.241	21.5314	-1.27874	Down	0.000819321	0.000385655	known_mRNA	K00615|1|0.0e+00|1125.9|strf:ASR50_29165|transketolase [EC:2.2.1.1]	-	GO:0046872//metal ion binding;GO:0016740//transferase activity;GO:0046872//metal ion binding;GO:0004802//transketolase activity	GO:0008152//metabolic process;GO:0008152//metabolic process	WP_024883850.1/0.0e+00/transketolase [Streptomyces sp. CNH189]
S139GL006008	867	530.886	1161.49	1.1295	Up	1.01857e-14	1.54079e-15	known_mRNA	K07056|1|4.1e-148|529.3|strf:ASR50_19520|16S rRNA (cytidine1402-2'-O)-methyltransferase [EC:2.1.1.198]	-	-	-	WP_024886566.1/3.4e-150/16S rRNA (cytidine(1402)-2'-O)-methyltransferase [Streptomyces sp. CNH189]
S139GL005112	1038	491.693	2197.38	2.15995	Up	0.00360906	0.00188854	known_mRNA	K01915|1|2.1e-202|709.9|strf:ASR50_10765|glutamine synthetase [EC:6.3.1.2]	-	GO:0005524//ATP binding;GO:0004356//glutamate-ammonia ligase activity;GO:0005524//ATP binding;GO:0004356//glutamate-ammonia ligase activity	GO:0006542//glutamine biosynthetic process;GO:0006542//glutamine biosynthetic process	WP_024882676.1/4.5e-202/glutamine synthetase [Streptomyces sp. CNH189]
S139GL002408	858	439.379	1102.6	1.32737	Up	7.6187e-21	6.59042e-22	known_mRNA	K02616|1|1.6e-144|517.3|strf:ASR50_27045|phenylacetic acid degradation operon negative regulatory protein	-	-	-	WP_024884805.1/9.3e-153/PaaX family transcriptional regulator [Streptomyces sp. CNH189]
S139GL001761	768	1648.47	5011.24	1.60404	Up	7.40207e-18	8.30545e-19	known_mRNA	K00208|1|1.8e-126|457.2|sals:SLNWT_6064|enoyl-[acyl-carrier protein] reductase I [EC:1.3.1.9 1.3.1.10]	-	GO:0004318//enoyl-[acyl-carrier-protein] reductase (NADH) activity;GO:0004318//enoyl-[acyl-carrier-protein] reductase (NADH) activity	GO:0006633//fatty acid biosynthetic process;GO:0006633//fatty acid biosynthetic process	WP_055416225.1/3.3e-141/enoyl-[acyl-carrier-protein] reductase FabI [Streptomyces pactum]
S139GL005063	195	58.0593	158.383	1.44782	Up	6.37291e-10	1.49659e-10	known_mRNA	K00658|1|9.2e-24|114.0|slv:SLIV_26805|2-oxoglutarate dehydrogenase E2 component (dihydrolipoamide succinyltransferase) [EC:2.3.1.61]	-	GO:0016746//transferase activity, transferring acyl groups;GO:0016746//transferase activity, transferring acyl groups	GO:0008152//metabolic process;GO:0008152//metabolic process	EJJ04734.1/5.3e-24/ABC transporter ATPase [Streptomyces auratus AGR0001]
S139GL002981	1371	404.952	65.3582	-2.63131	Down	2.68289e-28	1.24905e-29	known_mRNA	K14519|1|2.2e-74|285.0|arm:ART_2596|NADP-dependent aldehyde dehydrogenase [EC:1.2.1.4];K22549|2|3.6e-69|267.7|gba:J421_4880|D-hydroxyproline dehydrogenase subunit alpha [EC:1.5.99.-]	-	-	-	WP_024888167.1/7.0e-251/oxidase [Streptomyces sp. CNH189]
S139GL001682	1452	218.568	487.313	1.15677	Up	2.36479e-10	5.33457e-11	known_mRNA	K06901|1|2.5e-238|829.7|sdv:BN159_6631|putative MFS transporter, AGZA family, xanthine/uracil permease	GO:0016021//integral component of membrane	GO:0005215//transporter activity	GO:0055085//transmembrane transport	WP_024887219.1/2.2e-263/NCS2 family permease [Streptomyces sp. CNH189]
S139GL002615	1098	437.72	113.5	-1.94731	Down	5.59549e-29	2.48177e-30	known_mRNA	K06949|1|7.5e-179|631.7|strf:ASR50_28145|ribosome biogenesis GTPase / thiamine phosphate phosphatase [EC:3.6.1.- 3.1.3.100]	GO:0005737//cytoplasm	GO:0005525//GTP binding;GO:0003924//GTPase activity;GO:0046872//metal ion binding;GO:0019843//rRNA binding	GO:0042274//ribosomal small subunit biogenesis	WP_024884591.1/1.6e-181/ribosome small subunit-dependent GTPase A [Streptomyces sp. CNH189]
S139GL001379	603	179.527	30.5229	-2.55623	Down	5.7134e-17	6.89736e-18	known_mRNA	-	-	-	-	WP_024888015.1/1.1e-107/polyisoprenoid-binding protein [Streptomyces sp. CNH189]
S139GL005802	1347	1045.06	3813.05	1.86736	Up	5.20518e-34	1.52127e-35	known_mRNA	K00790|1|6.3e-236|821.6|sbh:SBI_06561|UDP-N-acetylglucosamine 1-carboxyvinyltransferase [EC:2.5.1.7]	GO:0005737//cytoplasm;GO:0005737//cytoplasm;GO:0005737//cytoplasm	GO:0008760//UDP-N-acetylglucosamine 1-carboxyvinyltransferase activity;GO:0008760//UDP-N-acetylglucosamine 1-carboxyvinyltransferase activity;GO:0008760//UDP-N-acetylglucosamine 1-carboxyvinyltransferase activity	GO:0007049//cell cycle;GO:0051301//cell division;GO:0071555//cell wall organization;GO:0009252//peptidoglycan biosynthetic process;GO:0008360//regulation of cell shape;GO:0019277;GO:0007049//cell cycle;GO:0051301//cell division;GO:0071555//cell wall organization;GO:0009252//peptidoglycan biosynthetic process;GO:0008360//regulation of cell shape;GO:0019277;GO:0007049//cell cycle;GO:0051301//cell d…	WP_006134442.1/2.1e-252/MULTISPECIES: UDP-N-acetylglucosamine 1-carboxyvinyltransferase [Streptomyces]
S139GL002545	756	264.158	86.5982	-1.60899	Down	7.93153e-15	1.18699e-15	known_mRNA	K03651|1|5.3e-115|419.1|sco:SCO6075|3',5'-cyclic-AMP phosphodiesterase [EC:3.1.4.53]	-	GO:0004115//3',5'-cyclic-AMP phosphodiesterase activity;GO:0046872//metal ion binding;GO:0000166//nucleotide binding	-	WP_024884661.1/2.7e-135/metallophosphoesterase [Streptomyces sp. CNH189]
S139GL006945	546	43.3824	1.22104	-5.15092	Down	1.77949e-11	3.61178e-12	known_mRNA	K18294|1|4.1e-08|63.5|eca:ECA3449|TetR/AcrR family transcriptional regulator, mexCD-oprJ operon repressor;K02519|4|5.8e-07|59.7|aru:ASPU41_12270|translation initiation factor IF-2;K03802|5|7.6e-07|59.3|ase:ACPL_6520|cyanophycin synthetase [EC:6.3.2.29 6.3.2.30]	-	GO:0003677//DNA binding;GO:0003677//DNA binding	GO:0006355//regulation of transcription, DNA-templated;GO:0006351//transcription, DNA-templated;GO:0006355//regulation of transcription, DNA-templated;GO:0006351//transcription, DNA-templated	WP_073900687.1/1.7e-78/TetR/AcrR family transcriptional regulator [Streptomyces sp. CB01883]
S139GL005299	1161	124.426	454.459	1.86886	Up	2.14967e-23	1.47752e-24	known_mRNA	K01785|1|1.0e-186|657.9|sls:SLINC_2756|aldose 1-epimerase [EC:5.1.3.3]	-	GO:0004034//aldose 1-epimerase activity;GO:0030246//carbohydrate binding	GO:0019318//hexose metabolic process	WP_024882849.1/1.8e-223/galactose mutarotase [Streptomyces sp. CNH189]
S139GL001215	222	144.696	486.987	1.75086	Up	3.78832e-15	5.48024e-16	known_mRNA	K02909|1|1.2e-35|153.7|strf:ASR50_24265|large subunit ribosomal protein L31	GO:0005840//ribosome;GO:0005840//ribosome	GO:0046872//metal ion binding;GO:0019843//rRNA binding;GO:0003735//structural constituent of ribosome;GO:0046872//metal ion binding;GO:0019843//rRNA binding;GO:0003735//structural constituent of ribosome	GO:0006412//translation;GO:0006412//translation	WP_024884511.1/1.3e-34/MULTISPECIES: 50S ribosomal protein L31 [Actinobacteria]
S139GL002420	795	102.044	18.2749	-2.48125	Down	5.59458e-09	1.43377e-09	known_mRNA	K11904|1|6.7e-12|76.6|bpd:BURPS668_A0166|type VI secretion system secreted protein VgrG	-	-	-	WP_024884793.1/1.3e-140/SGNH/GDSL hydrolase family protein [Streptomyces sp. CNH189]
S139GL001018	180	10.2749	3.63965	-1.49725	Down	0.0287302	0.0176879	known_mRNA	-	-	-	-	WP_093766892.1/2.1e-22/DUF397 domain-containing protein [Streptomyces sp. F-7]
S139GL005252	1140	3515.79	18901.1	2.42655	Up	3.62618e-88	1.17163e-90	known_mRNA	K09799|1|2.9e-202|709.5|strf:ASR50_11435|uncharacterized protein	GO:0016021//integral component of membrane;GO:0016021//integral component of membrane;GO:0016021//integral component of membrane	-	-	WP_024882805.1/2.2e-205/DUF475 domain-containing protein [Streptomyces sp. CNH189]
S139GL006654	216	5.69672	14.0691	1.30433	Up	0.0454822	0.0291837	known_mRNA	-	-	-	-	WP_086700654.1/2.2e-34/hypothetical protein [Streptomyces vinaceus]
S139GL000072	1299	998.613	2401.77	1.2661	Up	9.39638e-18	1.06122e-18	known_mRNA	K01267|1|3.9e-243|845.5|strf:ASR50_16410|aspartyl aminopeptidase [EC:3.4.11.21]	-	GO:0004177//aminopeptidase activity;GO:0008237//metallopeptidase activity;GO:0008270//zinc ion binding	-	WP_024886338.1/4.7e-249/M18 family aminopeptidase [Streptomyces sp. CNH189]
S139GL006052	2166	6171.93	25833.3	2.06544	Up	7.59067e-23	5.5517e-24	known_mRNA	K02768|1|0.0e+00|1160.6|strf:ASR50_19315|PTS system, fructose-specific IIA component [EC:2.7.1.202];K02769|1|0.0e+00|1160.6|strf:ASR50_19315|PTS system, fructose-specific IIB component [EC:2.7.1.202];K02770|1|0.0e+00|1160.6|strf:ASR50_19315|PTS system, fructose-specific IIC component	GO:0016021//integral component of membrane;GO:0005886//plasma membrane	GO:0022877//protein-N(PI)-phosphohistidine-fructose phosphotransferase system transporter activity;GO:0005351//sugar:proton symporter activity	GO:0009401//phosphoenolpyruvate-dependent sugar phosphotransferase system	WP_019524167.1/0.0e+00/PTS lactose transporter subunit IIC [Streptomyces sp. FxanaD5]
S139GL000505	600	362.561	757.968	1.06391	Up	2.106e-10	4.71676e-11	known_mRNA	K03186|1|1.9e-104|383.6|strf:ASR50_20615|flavin prenyltransferase [EC:2.5.1.129]	-	-	-	WP_078540703.1/5.6e-104/aromatic acid decarboxylase [Streptomyces sp. CNH189]
S139GL001870	1119	255.813	90.4766	-1.49947	Down	2.7852e-12	5.2767e-13	known_mRNA	K10680|1|2.6e-166|590.1|src:M271_39610|N-ethylmaleimide reductase [EC:1.-.-.-]	-	GO:0010181//FMN binding;GO:0016491//oxidoreductase activity	-	WP_055619923.1/5.4e-177/alkene reductase [Streptomyces sp. JHA19]
S139GL001926	963	3288.34	1470.6	-1.16095	Down	4.8596e-11	1.02559e-11	known_mRNA	K07465|1|6.6e-171|605.1|strf:ASR50_07895|putative RecB family exonuclease	-	GO:0003677//DNA binding;GO:0004518//nuclease activity	-	WP_024885185.1/2.5e-178/recombinase RecB [Streptomyces sp. CNH189]
S139GL002034	258	13.6228	27.4902	1.01289	Up	0.0211239	0.0126917	known_mRNA	K09981|1|3.6e-39|165.6|sdv:BN159_7037|uncharacterized protein	-	-	-	WP_006130390.1/1.3e-41/MULTISPECIES: hypothetical protein [Streptomyces]
S139GL002063	1746	2288.18	4891.84	1.09618	Up	1.27724e-15	1.77077e-16	known_mRNA	K03072|1|1.7e-305|1053.1|strf:ASR50_07155|preprotein translocase subunit SecD	-	-	-	WP_024887396.1/0.0e+00/protein translocase subunit SecD [Streptomyces sp. CNH189]
S139GL005921	1497	901.601	2210.62	1.29389	Up	2.95586e-15	4.23463e-16	known_mRNA	K03305|1|1.3e-263|913.7|spav:Spa2297_13280|proton-dependent oligopeptide transporter, POT family	-	-	-	WP_024886487.1/1.7e-282/MFS transporter [Streptomyces sp. CNH189]
S139GL004389	513	49.9706	23.6245	-1.08079	Down	0.00218829	0.00110331	known_mRNA	K11904|1|2.6e-09|67.4|bpse:BDL_5941|type VI secretion system secreted protein VgrG;K00249|4|1.0e-08|65.5|bsd:BLASA_4879|acyl-CoA dehydrogenase [EC:1.3.8.7];K06178|5|8.4e-08|62.4|sphi:TS85_06885|23S rRNA pseudouridine2605 synthase [EC:5.4.99.22]	GO:0016021//integral component of membrane	-	-	WP_024887643.1/1.8e-87/hypothetical protein [Streptomyces sp. CNH189]
S139GL001776	246	947.759	248.337	-1.93222	Down	8.56689e-15	1.28711e-15	known_mRNA	-	-	-	-	WP_006135994.1/1.0e-35/MULTISPECIES: chaplin [Streptomyces]
S139GL000406	666	106.886	37.0603	-1.52813	Down	2.62296e-08	7.19206e-09	known_mRNA	K07692|1|3.9e-37|160.2|gjf:M493_16340|two-component system, NarL family, response regulator DegU;K07693|3|2.5e-36|157.5|jte:ASJ30_05930|two-component system, NarL family, response regulator DesR	GO:0005622//intracellular	GO:0003677//DNA binding	GO:0000160//phosphorelay signal transduction system;GO:0006355//regulation of transcription, DNA-templated;GO:0006351//transcription, DNA-templated	WP_024885880.1/4.8e-112/DNA-binding response regulator [Streptomyces sp. CNH189]
S139GL005571	171	3.47994	0.695255	-2.32345	Down	0.0133639	0.00773689	known_mRNA	-	-	-	-	WP_031060105.1/3.6e-24/MULTISPECIES: chaplin [Streptomyces]
S139GL002535	957	229.367	590.762	1.36492	Up	1.02733e-14	1.55556e-15	known_mRNA	K05845|1|8.3e-158|561.6|strf:ASR50_27685|osmoprotectant transport system substrate-binding protein	-	GO:0005215//transporter activity	-	WP_024884671.1/1.1e-170/glycine/betaine ABC transporter substrate-binding protein [Streptomyces sp. CNH189]
S139GL006934	591	40.5251	1.19855	-5.07946	Down	3.96398e-11	8.28426e-12	known_mRNA	-	-	GO:0043565//sequence-specific DNA binding;GO:0043565//sequence-specific DNA binding	-	WP_054219683.1/2.4e-99/transcriptional regulator [Actinobacteria bacterium OK074]
S139GL001097	1728	1680.3	3939.62	1.22934	Up	2.1565e-16	2.72056e-17	known_mRNA	K05792|1|7.4e-48|197.2|dmr:Deima_3124|tellurite resistance protein TerA	-	-	-	WP_024884383.1/0.0e+00/stress protein [Streptomyces sp. CNH189]
S139GL006835	987	404.512	194.139	-1.05909	Down	9.29803e-08	2.68604e-08	known_mRNA	K07494|1|5.6e-117|426.0|rle:pRL120357|putative transposase	-	GO:0003677//DNA binding;GO:0004519//endonuclease activity	-	SDE31922.1/1.1e-181/transcriptional regulator, RpiR family [Streptomyces sp. LaPpAH-199]
S139GL004280	933	76.3214	24.7869	-1.62251	Down	3.53979e-06	1.23573e-06	known_mRNA	K01708|1|1.4e-13|82.4|maqu:Maq22A_c21660|galactarate dehydratase [EC:4.2.1.42];K11904|5|7.1e-13|80.1|yro:CH64_3139|type VI secretion system secreted protein VgrG	-	-	-	WP_024887797.1/6.3e-171/hypothetical protein [Streptomyces sp. CNH189]
S139GL004020	444	10.5392	2.59454	-2.02222	Down	0.0109886	0.00625521	known_mRNA	K01966|1|1.6e-07|61.2|git:C6V83_14925|propionyl-CoA carboxylase beta chain [EC:6.4.1.3 2.1.3.15];K11904|2|6.8e-06|55.8|bpse:BDL_5941|type VI secretion system secreted protein VgrG	-	-	-	WP_024886891.1/1.3e-65/sporulation protein [Streptomyces sp. CNH189]
S139GL000801	1275	715.317	3838.59	2.42392	Up	1.61716e-35	4.10882e-37	known_mRNA	K07258|1|8.9e-216|754.6|strf:ASR50_22195|serine-type D-Ala-D-Ala carboxypeptidase (penicillin-binding protein 5/6) [EC:3.4.16.4]	-	-	-	WP_078540723.1/5.2e-232/DUF5136 domain-containing protein [Streptomyces sp. CNH189]
S139GL003503	309	32.5235	8.38344	-1.95587	Down	3.36671e-05	1.31969e-05	known_mRNA	-	-	-	-	WP_024888261.1/2.7e-49/membrane protein [Streptomyces sp. CNH189]
S139GL004983	471	1504.94	480.143	-1.64817	Down	1.15638e-18	1.2092e-19	known_mRNA	K02519|1|2.8e-10|70.5|satk:SA2016_1655|translation initiation factor IF-2	-	-	-	WP_093767993.1/1.5e-75/hypothetical protein [Streptomyces sp. F-7]
S139GL000662	837	8595.94	38008.4	2.14459	Up	2.03789e-30	8.02106e-32	known_mRNA	K02886|1|5.1e-151|538.9|salj:SMD11_3834|large subunit ribosomal protein L2	GO:0015934//large ribosomal subunit	GO:0019843//rRNA binding;GO:0003735//structural constituent of ribosome;GO:0016740//transferase activity	GO:0006412//translation	WP_053674520.1/1.3e-159/50S ribosomal protein L2 [Streptomyces sp. NRRL B-1140]
S139GL003678	477	19.2043	4.29365	-2.16116	Down	0.000427881	0.000193674	known_mRNA	-	-	GO:0016829//lyase activity	-	WP_024887016.1/3.9e-84/glyoxalase [Streptomyces sp. CNH189]
S139GL004363	1581	240.154	65.2897	-1.87904	Down	2.2909e-12	4.31845e-13	known_mRNA	K09879|1|9.9e-241|837.8|sgu:SGLAU_01575|isorenieratene synthase	-	GO:0016491//oxidoreductase activity	-	SCD78474.1/7.7e-270/isorenieratene synthase [Streptomyces sp. di50b]
S139GL005306	1275	49.5067	9.25876	-2.41873	Down	5.74241e-09	1.47419e-09	known_mRNA	K02067|1|1.6e-201|707.2|spav:Spa2297_10170|phospholipid/cholesterol/gamma-HCH transport system substrate-binding protein	-	-	-	WP_024882856.1/2.4e-229/ABC transporter substrate-binding protein [Streptomyces sp. CNH189]
S139GL006197	2052	1188.15	508.05	-1.22568	Down	2.0877e-18	2.22598e-19	known_mRNA	K03657|1|3.4e-47|195.3|pow:IJ21_22820|DNA helicase II / ATP-dependent DNA helicase PcrA [EC:3.6.4.12]	-	GO:0005524//ATP binding;GO:0004003//ATP-dependent DNA helicase activity;GO:0003677//DNA binding	-	WP_024884169.1/0.0e+00/ATPase AAA [Streptomyces sp. CNH189]
S139GL001661	1119	708.824	1593.99	1.16914	Up	1.24074e-11	2.48367e-12	known_mRNA	K01772|1|8.1e-205|718.0|sle:sle_18270|protoporphyrin/coproporphyrin ferrochelatase [EC:4.99.1.1 4.99.1.9]	-	-	-	WP_024885595.1/9.5e-214/ferrochelatase [Streptomyces sp. CNH189]
S139GL005627	3741	3044.31	1201.28	-1.34154	Down	7.37591e-13	1.32807e-13	known_mRNA	K06147|1|0.0e+00|2112.4|sgu:SGLAU_12600|ATP-binding cassette, subfamily B, bacterial	GO:0016021//integral component of membrane	GO:0005524//ATP binding;GO:0042626//ATPase activity, coupled to transmembrane movement of substances	-	WP_024885517.1/0.0e+00/ABC transporter ATP-binding protein [Streptomyces sp. CNH189]
S139GL003816	834	937.299	125.776	-2.89765	Down	1.26608e-51	1.283e-53	known_mRNA	K02519|1|3.1e-07|61.2|tez:BKM78_13565|translation initiation factor IF-2	-	-	-	WP_073872760.1/6.5e-159/hypothetical protein [Streptomyces sp. CB00072]
S139GL006411	177	4.98559	12.1438	1.28438	Up	0.0300966	0.0186308	known_mRNA	-	-	-	-	WP_006132794.1/4.2e-23/MULTISPECIES: hypothetical protein [Streptomyces]
S139GL000287	471	263.881	896.954	1.76514	Up	5.24636e-21	4.48283e-22	known_mRNA	K07404|1|1.6e-24|117.9|psez:HME7025_00176|6-phosphogluconolactonase [EC:3.1.1.31];K03809|2|1.9e-22|110.9|pep:AQ505_05715|NAD(P)H dehydrogenase (quinone) [EC:1.6.5.2]	-	-	-	WP_024885784.1/5.6e-75/RidA family protein [Streptomyces sp. CNH189]
S139GL000592	987	680.786	204.265	-1.73676	Down	1.20226e-28	5.47363e-30	known_mRNA	K02519|1|1.7e-17|95.5|rop:ROP_66830|translation initiation factor IF-2	-	-	-	WP_024883118.1/2.3e-86/hypothetical protein [Streptomyces sp. CNH189]
S139GL003845	1134	15.558	3.79369	-2.03598	Down	0.00187364	0.000933657	known_mRNA	K00882|1|2.7e-14|85.1|rsn:RSPO_c00646|1-phosphofructokinase [EC:2.7.1.56];K06994|3|3.5e-14|84.7|sro:Sros_8829|putative drug exporter of the RND superfamily;K02519|5|1.0e-13|83.2|sals:SLNWT_1570|translation initiation factor IF-2	-	GO:0016491//oxidoreductase activity	-	WP_033274226.1/7.2e-193/MULTISPECIES: hypothetical protein [Actinobacteria]
S139GL003867	1023	10.8582	2.95804	-1.87607	Down	0.0142754	0.00830653	known_mRNA	K12436|1|1.7e-31|142.1|ahm:TL08_14650|polyketide synthase 12;K19207|5|1.9e-27|128.6|salb:XNR_5854|candicidin polyketide synthase FscD	-	GO:0003824//catalytic activity;GO:0031177//phosphopantetheine binding	GO:0008152//metabolic process	WP_093766585.1/2.4e-187/non-ribosomal peptide synthetase [Streptomyces sp. F-7]
S139GL006258	1962	873.995	3721.67	2.09025	Up	5.87269e-20	5.44231e-21	known_mRNA	K03466|1|3.2e-23|115.5|bmu:Bmul_0956|DNA segregation ATPase FtsK/SpoIIIE, S-DNA-T family	-	-	-	WP_024884111.1/0.0e+00/hypothetical protein [Streptomyces sp. CNH189]
S139GL005518	759	48.3477	105.403	1.1244	Up	1.63964e-05	6.17663e-06	known_mRNA	K02519|1|5.4e-11|73.6|syr:SynRCC307_1970|translation initiation factor IF-2;K03500|4|1.2e-10|72.4|axy:AXYL_04079|16S rRNA (cytosine967-C5)-methyltransferase [EC:2.1.1.176]	-	-	-	WP_078541204.1/4.3e-117/hypothetical protein [Streptomyces sp. CNH189]
S139GL004210	2379	102.944	41.7728	-1.30123	Down	4.49802e-07	1.41104e-07	known_mRNA	K17641|1|0.0e+00|1368.6|sco:SCO0293|beta-xylosidase	-	GO:0004553//hydrolase activity, hydrolyzing O-glycosyl compounds	GO:0005975//carbohydrate metabolic process	WP_024887746.1/0.0e+00/beta-glucosidase [Streptomyces sp. CNH189]
S139GL004913	1224	239.952	27.7307	-3.11319	Down	7.93518e-25	4.75482e-26	known_mRNA	K07749|1|8.2e-150|535.4|rxy:Rxyl_0365|formyl-CoA transferase [EC:2.8.3.16];K18313|3|1.1e-88|332.4|cau:Caur_2266|succinyl-CoA---D-citramalate CoA-transferase [EC:2.8.3.20]	-	GO:0003824//catalytic activity	-	WP_024882507.1/1.1e-226/CoA transferase [Streptomyces sp. CNH189]
S139GL001755	399	341.649	901.748	1.40021	Up	1.09952e-14	1.66648e-15	known_mRNA	-	-	-	-	WP_024887153.1/2.4e-63/DUF3099 domain-containing protein [Streptomyces sp. CNH189]
S139GL004182	258	26.2908	12.643	-1.05623	Down	0.0269026	0.0165113	known_mRNA	K02909|1|1.4e-38|163.7|strf:ASR50_02870|large subunit ribosomal protein L31	GO:0005840//ribosome;GO:0005840//ribosome	GO:0003735//structural constituent of ribosome;GO:0003735//structural constituent of ribosome	GO:0006412//translation;GO:0006412//translation	WP_024887719.1/9.3e-40/type B 50S ribosomal protein L31 [Streptomyces sp. CNH189]
S139GL005742	804	96.2608	46.2928	-1.05616	Down	0.000942793	0.000449035	known_mRNA	K01992|1|1.2e-122|444.5|stsi:A4E84_15230|ABC-2 type transport system permease protein	-	-	-	WP_024885404.1/5.9e-141/transporter [Streptomyces sp. CNH189]
S139GL005828	1107	2441.04	5790.9	1.24629	Up	3.48085e-14	5.49554e-15	known_mRNA	K02836|1|1.3e-191|674.1|salb:XNR_1863|peptide chain release factor 2	GO:0005737//cytoplasm;GO:0005737//cytoplasm;GO:0005737//cytoplasm	GO:0016149//translation release factor activity, codon specific;GO:0016149//translation release factor activity, codon specific;GO:0016149//translation release factor activity, codon specific	-	WP_037675308.1/1.9e-198/peptide chain release factor 2 [Streptomyces griseus]
S139GL004426	801	74.5071	22.5425	-1.72473	Down	1.16051e-07	3.39511e-08	known_mRNA	K03090|1|5.9e-141|505.4|strf:ASR50_04150|RNA polymerase sigma-B factor	-	GO:0003677//DNA binding;GO:0016987//sigma factor activity;GO:0003700//DNA binding transcription factor activity	GO:0006352//DNA-templated transcription, initiation	WP_024887686.1/1.2e-146/RNA polymerase sigma factor SigF [Streptomyces sp. CNH189]
S139GL001264	345	392.299	831.583	1.0839	Up	9.23362e-08	2.66561e-08	known_mRNA	-	GO:0016021//integral component of membrane;GO:0016021//integral component of membrane	-	-	WP_093768172.1/6.8e-54/DUF3817 domain-containing protein [Streptomyces sp. F-7]
S139GL006076	444	467.28	185.733	-1.33106	Down	3.98684e-11	8.34373e-12	known_mRNA	K02343|1|3.6e-07|60.1|nae:BHE16_06660|DNA polymerase III subunit gamma/tau [EC:2.7.7.7];K02519|3|6.8e-06|55.8|synr:KR49_05605|translation initiation factor IF-2	-	-	-	WP_024884290.1/2.5e-77/hypothetical protein [Streptomyces sp. CNH189]
S139GL003513	1392	1329.95	4201.35	1.65948	Up	6.48555e-14	1.05156e-14	known_mRNA	K00528|1|2.2e-260|902.9|strf:ASR50_32875|ferredoxin/flavodoxin---NADP+ reductase [EC:1.18.1.2 1.19.1.1]	-	GO:0016491//oxidoreductase activity	-	WP_024888270.1/2.1e-263/pyridine nucleotide-disulfide oxidoreductase [Streptomyces sp. CNH189]
S139GL001821	318	46.6818	20.8149	-1.16524	Down	0.00389074	0.00204851	known_mRNA	-	-	-	-	WP_024885282.1/1.3e-54/hypothetical protein [Streptomyces sp. CNH189]
S139GL001323	1758	27371.2	138878	2.34308	Up	2.57257e-33	7.89641e-35	known_mRNA	K02035|1|0.0e+00|1087.8|spav:Spa2297_23155|peptide/nickel transport system substrate-binding protein	GO:0043190//ATP-binding cassette (ABC) transporter complex;GO:0043190//ATP-binding cassette (ABC) transporter complex	-	GO:0055085//transmembrane transport;GO:0055085//transmembrane transport	WP_024888061.1/0.0e+00/peptide ABC transporter substrate-binding protein [Streptomyces sp. CNH189]
S139GL005910	1344	1405.65	3538.31	1.33182	Up	7.6615e-14	1.25347e-14	known_mRNA	K00012|1|5.8e-250|868.2|strf:ASR50_20020|UDPglucose 6-dehydrogenase [EC:1.1.1.22]	-	GO:0051287//NAD binding;GO:0003979//UDP-glucose 6-dehydrogenase activity;GO:0051287//NAD binding;GO:0003979//UDP-glucose 6-dehydrogenase activity;GO:0051287//NAD binding;GO:0003979//UDP-glucose 6-dehydrogenase activity	GO:0000271//polysaccharide biosynthetic process;GO:0000271//polysaccharide biosynthetic process;GO:0000271//polysaccharide biosynthetic process	WP_024886476.1/1.2e-252/UDP-glucose/GDP-mannose dehydrogenase family protein [Streptomyces sp. CNH189]
S139GL002256	414	57.4835	25.4593	-1.17496	Down	0.000226149	9.82116e-05	known_mRNA	K06929|1|3.0e-64|249.6|stsi:A4E84_06350|uncharacterized protein	-	GO:0048037//cofactor binding;GO:0048037//cofactor binding	-	WP_024884863.1/2.9e-67/CoA-binding protein [Streptomyces sp. CNH189]
S139GL005600	348	43.0491	102.597	1.25294	Up	1.13178e-06	3.71829e-07	known_mRNA	K07979|1|5.5e-35|152.1|sro:Sros_2647|GntR family transcriptional regulator	-	GO:0003677//DNA binding;GO:0003700//DNA binding transcription factor activity;GO:0003677//DNA binding;GO:0003700//DNA binding transcription factor activity	GO:0006351//transcription, DNA-templated;GO:0006351//transcription, DNA-templated	WP_024883592.1/3.3e-56/GntR family transcriptional regulator [Streptomyces sp. CNH189]
S139GL002313	726	632.972	1739.49	1.45845	Up	1.13587e-16	1.39961e-17	known_mRNA	K00655|1|2.6e-111|406.8|sci:B446_06420|1-acyl-sn-glycerol-3-phosphate acyltransferase [EC:2.3.1.51]	-	GO:0016746//transferase activity, transferring acyl groups	GO:0008152//metabolic process	WP_024884920.1/1.5e-127/1-acyl-sn-glycerol-3-phosphate acyltransferase [Streptomyces sp. CNH189]
S139GL000276	759	1091.25	501.56	-1.12148	Down	1.71388e-10	3.8033e-11	known_mRNA	K02519|1|7.3e-08|63.2|amyc:CU254_24980|translation initiation factor IF-2;K11927|3|5.3e-06|57.0|aav:Aave_1798|ATP-dependent RNA helicase RhlE [EC:3.6.4.13]	-	-	-	WP_067008771.1/2.5e-117/hypothetical protein [Streptomyces cellostaticus]
S139GL000788	333	46.8609	140.827	1.58747	Up	8.75767e-08	2.52351e-08	known_mRNA	K02343|1|3.9e-06|56.2|bbro:BAU06_06150|DNA polymerase III subunit gamma/tau [EC:2.7.7.7]	-	-	-	WP_024883304.1/7.0e-56/hypothetical protein [Streptomyces sp. CNH189]
S139GL004867	1368	476.704	160.036	-1.5747	Down	5.09627e-22	3.96684e-23	known_mRNA	K12960|1|2.3e-230|803.1|strf:ASR50_09675|5-methylthioadenosine/S-adenosylhomocysteine deaminase [EC:3.5.4.31 3.5.4.28]	-	GO:0016810//hydrolase activity, acting on carbon-nitrogen (but not peptide) bonds	-	WP_024882460.1/8.5e-249/hydrolase [Streptomyces sp. CNH189]
S139GL006454	708	959.773	404.681	-1.24591	Down	1.59505e-07	4.72262e-08	known_mRNA	K02519|1|3.0e-11|74.3|acry:AC20117_16620|translation initiation factor IF-2;K02035|5|3.6e-09|67.4|maqu:Maq22A_c23915|peptide/nickel transport system substrate-binding protein	-	-	-	WP_033273318.1/4.6e-65/MULTISPECIES: hypothetical protein [Actinobacteria]
S139GL006111	1053	2030.36	312.39	-2.70032	Down	6.46194e-41	1.15782e-42	known_mRNA	K13633|1|2.6e-75|287.7|vma:VAB18032_10960|AraC family transcriptional regulator, transcriptional activator FtrA	-	GO:0043565//sequence-specific DNA binding;GO:0003700//DNA binding transcription factor activity	GO:0006351//transcription, DNA-templated	WP_024884259.1/7.8e-194/AraC family transcriptional regulator [Streptomyces sp. CNH189]
S139GL001491	1374	350.079	901.623	1.36484	Up	1.18672e-15	1.63655e-16	known_mRNA	K12256|1|6.1e-85|320.1|pfv:Psefu_0364|putrescine---pyruvate transaminase [EC:2.6.1.113];K16871|2|1.1e-83|315.8|six:BSY16_4291|4-aminobutyrate---pyruvate transaminase [EC:2.6.1.96]	-	-	-	WP_086700485.1/5.7e-269/aspartate aminotransferase family protein [Streptomyces vinaceus]
S139GL001719	3648	14521.3	55908.9	1.94491	Up	1.31589e-40	2.3964e-42	known_mRNA	K02230|1|0.0e+00|2353.2|strf:ASR50_08975|cobaltochelatase CobN [EC:6.6.1.2]	-	GO:0051116	GO:0009236//cobalamin biosynthetic process	WP_086705442.1/0.0e+00/cobaltochelatase subunit CobN [Streptomyces vinaceus]
S139GL000451	1002	940.368	3598.27	1.93601	Up	1.65525e-25	9.60234e-27	known_mRNA	K01698|1|8.1e-164|581.6|salj:SMD11_3713|porphobilinogen synthase [EC:4.2.1.24]	-	-	-	WP_093765310.1/5.2e-179/porphobilinogen synthase [Streptomyces sp. F-7]
S139GL006496	1152	1084.77	2207.67	1.02514	Up	6.8994e-13	1.23721e-13	known_mRNA	K01758|1|3.1e-199|699.5|sle:sle_36370|cystathionine gamma-lyase [EC:4.4.1.1]	-	GO:0004123//cystathionine gamma-lyase activity;GO:0080146//L-cysteine desulfhydrase activity;GO:0044540//L-cystine L-cysteine-lyase (deaminating);GO:0030170//pyridoxal phosphate binding	-	WP_037723123.1/6.8e-215/cystathionine gamma-lyase [Streptomyces sp. CNH189]
S139GL003972	327	37.2582	82.7848	1.15181	Up	1.9943e-05	7.61226e-06	known_mRNA	-	-	-	-	WP_069767146.1/1.3e-51/DUF1048 domain-containing protein [Streptomyces sp. LUP30]
S139GL004601	471	23.2738	9.07255	-1.35912	Down	0.0180027	0.010671	known_mRNA	K02519|1|1.2e-08|65.1|acto:C3V41_01600|translation initiation factor IF-2;K15974|5|2.3e-07|60.8|xsa:SB85_04070|MarR family transcriptional regulator, negative regulator of the multidrug operon emrRAB	-	GO:0003677//DNA binding;GO:0003700//DNA binding transcription factor activity	GO:0006351//transcription, DNA-templated	WP_051747581.1/1.2e-80/MULTISPECIES: MarR family transcriptional regulator [Streptomyces]
S139GL003434	2445	188.38	73.1127	-1.36546	Down	7.14832e-11	1.52541e-11	known_mRNA	K11928|1|7.3e-57|227.6|strf:ASR50_04700|sodium/proline symporter	GO:0005622//intracellular	GO:0000155//phosphorelay sensor kinase activity	-	WP_024883427.1/0.0e+00/signal transduction histidine kinase [Streptomyces sp. CNH189]
S139GL000131	2073	197.353	44.7803	-2.13984	Down	1.4382e-16	1.78481e-17	known_mRNA	K04757|1|1.9e-29|136.3|afs:AFR_07650|serine/threonine-protein kinase RsbW [EC:2.7.11.1];K07315|4|3.9e-19|102.1|lab:LA76x_3147|phosphoserine phosphatase RsbU/P [EC:3.1.3.3]	-	-	-	WP_037723197.1/0.0e+00/signal transduction histidine kinase [Streptomyces sp. CNH189]
S139GL006739	1242	241.24	487.951	1.01627	Up	6.08024e-10	1.42429e-10	known_mRNA	K01183|1|3.5e-55|221.1|amz:B737_6962|chitinase [EC:3.2.1.14]	-	GO:0030246//carbohydrate binding	GO:0005975//carbohydrate metabolic process	WP_030629127.1/9.2e-210/MULTISPECIES: chitinase [Streptomyces]
S139GL003422	609	371.348	36.5751	-3.34384	Down	1.26289e-32	4.13606e-34	known_mRNA	K03322|1|5.9e-32|142.9|mbo:BQ2027_MB0948C|manganese transport protein;K22598|2|1.9e-22|111.3|sdv:BN159_7989|8-demethyl-8-aminoriboflavin-5'-phosphate synthase [EC:2.6.1.114];K00626|3|1.9e-06|58.2|brz:CFK38_06305|acetyl-CoA C-acetyltransferase [EC:2.3.1.9];K07080|4|2.5e-06|57.8|phh:AFB00_01930|uncharacterized protein	-	GO:0016491//oxidoreductase activity	-	WP_024883435.1/8.2e-95/flavodoxin family protein [Streptomyces sp. CNH189]
S139GL005211	1224	3047	12464	2.0323	Up	2.31222e-27	1.15458e-28	known_mRNA	K00014|1|7.6e-23|113.6|samy:DB32_008959|shikimate dehydrogenase [EC:1.1.1.25]	-	-	-	WP_024882770.1/4.6e-222/hypothetical protein [Streptomyces sp. CNH189]
S139GL004869	903	105.168	34.733	-1.59832	Down	1.42825e-07	4.20776e-08	known_mRNA	K02440|1|4.9e-168|595.5|strf:ASR50_09690|glycerol uptake facilitator protein	GO:0016021//integral component of membrane	GO:0005215//transporter activity	-	WP_024882463.1/1.2e-171/MIP family channel protein [Streptomyces sp. CNH189]
S139GL002391	987	163.375	75.4323	-1.11493	Down	2.01934e-07	6.04705e-08	known_mRNA	K17330|1|9.8e-170|601.3|samb:SAM23877_5021|N,N'-diacetylchitobiose transport system permease protein	GO:0016021//integral component of membrane;GO:0005886//plasma membrane	-	GO:0006810//transport	AAN04230.1/2.1e-185/putative sugar transporter integral membrane protein [Streptomyces sp. 139]
S139GL001111	402	120.146	59.7226	-1.00843	Down	0.000249442	0.00010906	known_mRNA	K04767|1|1.3e-08|64.7|rst:ATY39_09280|acetoin utilization protein AcuB;K08303|3|8.1e-06|55.5|sta:STHERM_c21690|putative protease [EC:3.4.-.-]	-	GO:0016301//kinase activity	-	WP_024884396.1/3.1e-66/histidine kinase [Streptomyces sp. CNH189]
S139GL001417	2202	5010.99	1754.01	-1.51444	Down	2.63349e-18	2.8466e-19	known_mRNA	K03655|1|0.0e+00|1399.8|strf:ASR50_25260|ATP-dependent DNA helicase RecG [EC:3.6.4.12]	-	GO:0005524//ATP binding;GO:0004003//ATP-dependent DNA helicase activity;GO:0003676//nucleic acid binding	GO:0006310//DNA recombination;GO:0006281//DNA repair	WP_024887934.1/0.0e+00/DNA helicase RecG [Streptomyces sp. CNH189]
S139GL005993	1173	730.473	2076.36	1.50715	Up	2.48752e-29	1.07772e-30	known_mRNA	K00849|1|1.7e-205|720.3|strf:ASR50_19590|galactokinase [EC:2.7.1.6]	GO:0005737//cytoplasm	GO:0005524//ATP binding;GO:0004335//galactokinase activity;GO:0005534//galactose binding;GO:0000287//magnesium ion binding	GO:0006012//galactose metabolic process	WP_024886552.1/3.4e-214/galactokinase [Streptomyces sp. CNH189]
S139GL003540	1788	56.1834	26.7487	-1.07067	Down	0.000992762	0.000474438	known_mRNA	K21449|1|1.8e-28|132.9|hif:HIBPF_06240|trimeric autotransporter adhesin	-	-	-	WP_024888299.1/3.7e-151/hypothetical protein [Streptomyces sp. CNH189]
S139GL002854	1014	892.835	375.976	-1.24775	Down	6.07071e-18	6.75804e-19	known_mRNA	K14347|1|2.0e-165|587.0|slv:SLIV_05650|solute carrier family 10 (sodium/bile acid cotransporter), member 7	GO:0016021//integral component of membrane	-	-	WP_024883806.1/8.1e-180/bile acid:sodium symporter [Streptomyces sp. CNH189]
S139GL003689	573	142.858	59.0601	-1.27433	Down	1.91863e-05	7.2896e-06	known_mRNA	K02519|1|8.3e-12|75.9|pseh:XF36_07505|translation initiation factor IF-2	-	-	-	WP_093768849.1/1.6e-36/hypothetical protein [Streptomyces sp. F-7]
S139GL002859	972	73.9076	23.4529	-1.65595	Down	2.76103e-07	8.41407e-08	known_mRNA	K00077|1|3.3e-170|602.8|slv:SLIV_05620|2-dehydropantoate 2-reductase [EC:1.1.1.169]	-	GO:0008677//2-dehydropantoate 2-reductase activity;GO:0050661//NADP binding	-	WP_024883801.1/1.0e-179/2-dehydropantoate 2-reductase [Streptomyces sp. CNH189]
S139GL003248	441	10.1947	3.68031	-1.46992	Down	0.0452694	0.0290405	known_mRNA	K02519|1|1.4e-11|74.7|gob:Gobs_3966|translation initiation factor IF-2	-	GO:0020037//heme binding;GO:0005506//iron ion binding;GO:0016705//oxidoreductase activity, acting on paired donors, with incorporation or reduction of molecular oxygen;GO:0020037//heme binding;GO:0005506//iron ion binding;GO:0016705//oxidoreductase activity, acting on paired donors, with incorporation or reduction of molecular oxygen	-	WP_065485270.1/1.1e-40/hypothetical protein [Streptomyces sp. PTY087I2]
S139GL004231	1965	173.407	74.821	-1.21265	Down	3.35782e-06	1.16579e-06	known_mRNA	K01708|1|2.6e-25|122.5|maqu:Maq22A_c21660|galactarate dehydratase [EC:4.2.1.42];K00882|5|8.5e-24|117.5|rsn:RSPO_c00646|1-phosphofructokinase [EC:2.7.1.56]	GO:0016021//integral component of membrane	-	-	WP_004982491.1/3.9e-279/hypothetical protein [Streptomyces ghanaensis]
S139GL003462	1065	415.407	134.339	-1.62865	Down	1.61605e-19	1.54984e-20	known_mRNA	K01531|1|2.7e-16|91.7|mfu:LILAB_26085|Mg2+-importing ATPase [EC:3.6.3.2];K02519|2|4.6e-16|90.9|syx:SynWH7803_2079|translation initiation factor IF-2	-	-	-	WP_093769091.1/1.2e-149/hypothetical protein [Streptomyces sp. F-7]
S139GL005758	234	19.9866	53.9067	1.43143	Up	3.23722e-05	1.26655e-05	known_mRNA	K02803|1|1.8e-34|149.8|strf:ASR50_14055|PTS system, N-acetylglucosamine-specific IIB component [EC:2.7.1.193]	GO:0016021//integral component of membrane;GO:0016021//integral component of membrane;GO:0016021//integral component of membrane;GO:0016021//integral component of membrane;GO:0016021//integral component of membrane	GO:0008982//protein-N(PI)-phosphohistidine-sugar phosphotransferase activity;GO:0008982//protein-N(PI)-phosphohistidine-sugar phosphotransferase activity;GO:0008982//protein-N(PI)-phosphohistidine-sugar phosphotransferase activity;GO:0008982//protein-N(PI)-phosphohistidine-sugar phosphotransferase activity;GO:0008982//protein-N(PI)-phosphohistidine-sugar phosphotransferase activity	GO:0009401//phosphoenolpyruvate-dependent sugar phosphotransferase system;GO:0009401//phosphoenolpyruvate-dependent sugar phosphotransferase system;GO:0009401//phosphoenolpyruvate-dependent sugar phosphotransferase system;GO:0009401//phosphoenolpyruvate-dependent sugar phosphotransferase system;GO:0009401//phosphoenolpyruvate-dependent sugar phosphotransferase system	WP_006131663.1/1.5e-33/MULTISPECIES: phosphotransferase system IIB component [Streptomyces]
S139GL002609	1254	623.007	1515.5	1.28248	Up	2.34314e-08	6.39727e-09	known_mRNA	K00594|1|4.7e-193|679.1|samb:SAM23877_5861|alditol oxidase [EC:1.1.3.41]	GO:0016020//membrane;GO:0016020//membrane	GO:0003885//D-arabinono-1,4-lactone oxidase activity;GO:0050660//flavin adenine dinucleotide binding;GO:0003885//D-arabinono-1,4-lactone oxidase activity;GO:0050660//flavin adenine dinucleotide binding	-	WP_006136570.1/1.0e-224/alditol oxidase [Streptomyces gancidicus]
S139GL001955	1644	5613.88	445.305	-3.65613	Down	2.17899e-49	2.43212e-51	known_mRNA	K02519|1|6.9e-11|74.3|arr:ARUE_c14730|translation initiation factor IF-2	-	GO:0020037//heme binding;GO:0005506//iron ion binding;GO:0004497//monooxygenase activity;GO:0016705//oxidoreductase activity, acting on paired donors, with incorporation or reduction of molecular oxygen;GO:0020037//heme binding;GO:0005506//iron ion binding;GO:0004497//monooxygenase activity;GO:0016705//oxidoreductase activity, acting on paired donors, with incorporation or reduction of molecular …	-	WP_024885157.1/2.6e-305/cytochrome P450 [Streptomyces sp. CNH189]
S139GL004497	435	56.2157	131.808	1.22939	Up	1.74068e-07	5.16913e-08	known_mRNA	K01358|1|4.3e-13|79.7|iva:Isova_2491|ATP-dependent Clp protease, protease subunit [EC:3.4.21.92];K21688|2|3.6e-07|60.1|srn:A4G23_02176|resuscitation-promoting factor RpfB;K06178|5|4.6e-07|59.7|rsq:Rsph17025_2231|23S rRNA pseudouridine2605 synthase [EC:5.4.99.22]	-	GO:0043565//sequence-specific DNA binding	-	WP_024885961.1/5.7e-66/XRE family transcriptional regulator [Streptomyces sp. CNH189]
S139GL000570	1350	4212.11	1934.98	-1.12222	Down	9.89235e-18	1.12159e-18	known_mRNA	K00335|1|3.4e-242|842.4|strc:AA958_20605|NADH-quinone oxidoreductase subunit F [EC:1.6.5.3]	-	GO:0051539//4 iron, 4 sulfur cluster binding;GO:0010181//FMN binding;GO:0046872//metal ion binding;GO:0051287//NAD binding;GO:0008137//NADH dehydrogenase (ubiquinone) activity;GO:0048038//quinone binding;GO:0051539//4 iron, 4 sulfur cluster binding;GO:0010181//FMN binding;GO:0046872//metal ion binding;GO:0051287//NAD binding;GO:0008137//NADH dehydrogenase (ubiquinone) activity;GO:0048038//quinone…	-	WP_053135368.1/1.9e-256/NADH oxidoreductase (quinone) subunit F [Streptomyces ambofaciens]
S139GL000486	837	637.548	151.744	-2.0709	Down	3.20297e-22	2.45079e-23	known_mRNA	K07124|1|4.0e-23|114.0|hau:Haur_1067|uncharacterized protein;K18009|2|4.4e-22|110.5|gbi:PG2T_13930|meso-butanediol dehydrogenase / (S,S)-butanediol dehydrogenase / diacetyl reductase [EC:1.1.1.- 1.1.1.76 1.1.1.304];K00059|3|5.8e-22|110.2|dgo:DGo_CA1162|3-oxoacyl-[acyl-carrier protein] reductase [EC:1.1.1.100];K00038|4|1.7e-21|108.6|gme:Gmet_2226|3alpha(or 20beta)-hydroxysteroid dehydrogenase [EC:…	-	GO:0016491//oxidoreductase activity;GO:0016491//oxidoreductase activity	-	WP_076975667.1/1.5e-139/short-chain dehydrogenase [Streptomyces sp. M1013]
S139GL003100	708	96.002	29.7765	-1.68889	Down	1.38637e-09	3.35548e-10	known_mRNA	K00615|1|5.8e-124|448.7|strf:ASR50_30645|transketolase [EC:2.2.1.1]	-	-	-	WP_024883720.1/6.8e-125/transketolase [Streptomyces sp. CNH189]
S139GL000298	2487	1205.65	421.093	-1.5176	Down	7.50685e-15	1.12013e-15	known_mRNA	K01673|1|0.0e+00|1350.1|strf:ASR50_15150|carbonic anhydrase [EC:4.2.1.1]	GO:0016021//integral component of membrane	GO:0004089//carbonate dehydratase activity;GO:0008271//secondary active sulfate transmembrane transporter activity;GO:0008270//zinc ion binding	-	WP_024885794.1/0.0e+00/transporter [Streptomyces sp. CNH189]
S139GL003196	1041	149.942	47.6527	-1.65377	Down	2.55084e-12	4.82521e-13	known_mRNA	K21471|1|2.0e-19|102.1|cceu:CBR64_04160|peptidoglycan DL-endopeptidase CwlO [EC:3.4.-.-];K18930|2|3.8e-15|87.8|cet:B8281_04385|D-lactate dehydrogenase;K06182|5|1.0e-12|79.7|stp:Strop_3075|23S rRNA pseudouridine2604 synthase [EC:5.4.99.21]	GO:0016021//integral component of membrane	GO:0003824//catalytic activity	-	WP_024883630.1/1.2e-186/serine/threonine-protein phosphatase [Streptomyces sp. CNH189]
S139GL004307	375	96.4503	361.291	1.9053	Up	5.67587e-13	1.0078e-13	known_mRNA	-	-	-	-	WP_024887560.1/4.3e-62/DUF742 domain-containing protein [Streptomyces sp. CNH189]
S139GL006513	1122	1663.81	4971.96	1.57932	Up	9.65243e-20	9.11516e-21	known_mRNA	K18354|1|1.3e-98|365.2|sco:SCO3593|vancomycin resistance protein VanK;K11693|2|2.3e-18|98.6|tur:AT726_00450|peptidoglycan pentaglycine glycine transferase (the first glycine) [EC:2.3.2.16]	-	GO:0016755//transferase activity, transferring amino-acyl groups	GO:0044038//cell wall macromolecule biosynthetic process	WP_048457227.1/1.3e-218/MULTISPECIES: peptidoglycan bridge formation protein FemAB [Streptomyces]
S139GL004029	1218	231.829	1012.26	2.12645	Up	1.52899e-31	5.52403e-33	known_mRNA	K15545|1|7.1e-37|160.2|erj:EJP617_28750|transcriptional regulator of PTS gene;K00845|4|1.6e-36|159.1|hor:Hore_16050|glucokinase [EC:2.7.1.2]	-	-	-	WP_024886881.1/5.3e-218/ROK family transcriptional regulator [Streptomyces sp. CNH189]
S139GL005942	888	13124.5	46288.1	1.81838	Up	1.64302e-56	1.37542e-58	known_mRNA	K07646|1|1.1e-10|72.8|maqu:Maq22A_c17265|two-component system, OmpR family, sensor histidine kinase KdpD [EC:2.7.13.3];K21471|2|1.2e-09|69.3|cceu:CBR64_04160|peptidoglycan DL-endopeptidase CwlO [EC:3.4.-.-];K21449|5|2.0e-09|68.6|hif:HIBPF_06240|trimeric autotransporter adhesin	GO:0016021//integral component of membrane	-	-	WP_024886506.1/2.4e-159/membrane protein [Streptomyces sp. CNH189]
S139GL001904	681	779.785	2007.94	1.36457	Up	3.62359e-14	5.73686e-15	known_mRNA	K21449|1|4.3e-15|87.0|hif:HIBPF_06240|trimeric autotransporter adhesin	-	-	-	WP_037932309.1/3.2e-103/hypothetical protein [Streptomyces toyocaensis]
S139GL004284	1509	156.597	58.9906	-1.4085	Down	5.35229e-10	1.24669e-10	known_mRNA	K00163|1|1.1e-233|814.3|samb:SAM23877_0476|pyruvate dehydrogenase E1 component [EC:1.2.4.1]	-	GO:0004739//pyruvate dehydrogenase (acetyl-transferring) activity	-	WP_024887800.1/1.3e-279/pyruvate dehydrogenase (acetyl-transferring), homodimeric type [Streptomyces sp. CNH189]
S139GL000688	831	405.908	1128.84	1.47562	Up	5.0949e-20	4.70655e-21	known_mRNA	K06173|1|4.5e-152|542.3|strf:ASR50_21580|tRNA pseudouridine38-40 synthase [EC:5.4.99.12]	-	-	-	WP_037722412.1/7.9e-157/tRNA pseudouridine(38-40) synthase TruA [Streptomyces sp. CNH189]
S139GL006344	594	105.517	38.6852	-1.44762	Down	5.00919e-07	1.57728e-07	known_mRNA	K11618|1|3.0e-33|147.1|cag:Cagg_0340|two-component system, NarL family, response regulator LiaR;K07684|2|3.4e-32|143.7|atw:C0099_08610|two-component system, NarL family, nitrate/nitrite response regulator NarL;K02479|4|4.4e-32|143.3|bsu:BSU38910|two-component system, NarL family, response regulator	GO:0005622//intracellular;GO:0005622//intracellular;GO:0005622//intracellular	GO:0003677//DNA binding;GO:0003677//DNA binding;GO:0003677//DNA binding	GO:0000160//phosphorelay signal transduction system;GO:0006355//regulation of transcription, DNA-templated;GO:0006351//transcription, DNA-templated;GO:0000160//phosphorelay signal transduction system;GO:0006355//regulation of transcription, DNA-templated;GO:0006351//transcription, DNA-templated;GO:0000160//phosphorelay signal transduction system;GO:0006355//regulation of transcription, DNA-templa…	WP_024884026.1/3.5e-98/DNA-binding response regulator [Streptomyces sp. CNH189]
S139GL004567	2016	359.571	122.215	-1.55686	Down	3.64255e-14	5.77224e-15	known_mRNA	K00219|1|0.0e+00|1238.4|stsi:A4E84_03470|2,4-dienoyl-CoA reductase (NADPH2) [EC:1.3.1.34]	-	GO:0010181//FMN binding;GO:0016491//oxidoreductase activity;GO:0008670//2,4-dienoyl-CoA reductase (NADPH) activity;GO:0010181//FMN binding	-	WP_086686133.1/0.0e+00/NADPH-dependent 2,4-dienoyl-CoA reductase [Streptomyces pseudogriseolus]
S139GL001270	963	1848.51	5789.34	1.64704	Up	4.68832e-38	1.01216e-39	known_mRNA	K05838|1|5.8e-159|565.5|strf:ASR50_24540|putative thioredoxin	GO:0005623//cell;GO:0005623//cell	-	GO:0045454//cell redox homeostasis;GO:0045454//cell redox homeostasis	WP_037722585.1/2.9e-171/co-chaperone YbbN [Streptomyces sp. CNH189]
S139GL006866	297	35.5972	6.16088	-2.53056	Down	2.2637e-07	6.81537e-08	known_mRNA	K07492|1|3.9e-21|105.9|mva:Mvan_0496|putative transposase	-	-	-	ALV48106.1/1.2e-46/transposase [Streptomyces sp. 4F]
S139GL005351	1608	119.037	14.9197	-2.99612	Down	5.04926e-19	5.05742e-20	known_mRNA	K20273|1|6.6e-99|366.7|lab:LA76x_3720|zinc metalloprotease ZmpA	-	GO:0004222//metalloendopeptidase activity	-	WP_024882896.1/6.2e-299/peptidase M4 family protein [Streptomyces sp. CNH189]
S139GL002600	1329	46.5637	15.7246	-1.56618	Down	7.78928e-05	3.18824e-05	known_mRNA	K00937|1|7.3e-19|100.5|roa:Pd630_LPD04655|polyphosphate kinase [EC:2.7.4.1];K02519|2|1.2e-13|83.2|tmr:Tmar_1019|translation initiation factor IF-2;K03497|4|2.7e-13|82.0|scl:sce_pseudo_02|chromosome partitioning protein, ParB family	-	-	-	WP_024884605.1/1.3e-246/DUF2252 domain-containing protein [Streptomyces sp. CNH189]
S139GL006893	369	28.3169	4.44423	-2.67166	Down	2.64724e-06	9.08202e-07	known_mRNA	K07493|1|1.5e-38|164.1|mtd:UDA_0920c|putative transposase	-	GO:0003677//DNA binding;GO:0004803//transposase activity;GO:0003677//DNA binding;GO:0004803//transposase activity;GO:0003677//DNA binding;GO:0004803//transposase activity	GO:0006313//transposition, DNA-mediated;GO:0006313//transposition, DNA-mediated;GO:0006313//transposition, DNA-mediated	WP_079431372.1/7.3e-62/IS256 family transposase [Streptomyces katrae]
S139GL006664	474	65.4653	29.987	-1.12639	Down	0.000449502	0.000204253	known_mRNA	-	-	-	-	WP_030944183.1/2.8e-82/VOC family protein [Streptomyces violaceoruber]
S139GL003080	1686	1140.61	2963.92	1.3777	Up	9.18425e-18	1.03456e-18	known_mRNA	K12574|1|6.4e-262|908.3|kfl:Kfla_3205|ribonuclease J [EC:3.1.-.-]	GO:0005737//cytoplasm	GO:0004534//5'-3' exoribonuclease activity;GO:0004521//endoribonuclease activity;GO:0003723//RNA binding;GO:0008270//zinc ion binding	GO:0006364//rRNA processing	WP_059302656.1/0.0e+00/ribonuclease J [Streptomyces canus]
S139GL001830	906	212.983	84.8702	-1.32741	Down	9.56505e-08	2.76598e-08	known_mRNA	K18545|1|1.1e-162|577.8|strf:ASR50_08365|streptogrisin B [EC:3.4.21.81]	GO:0005576//extracellular region;GO:0005576//extracellular region	GO:0004252//serine-type endopeptidase activity;GO:0004252//serine-type endopeptidase activity	-	WP_024885273.1/4.6e-166/streptogrisin [Streptomyces sp. CNH189]
S139GL003321	216	3.24607	0.665031	-2.2872	Down	0.0150294	0.00877614	known_mRNA	K09165|1|3.0e-31|139.0|strf:ASR50_31975|uncharacterized protein	-	-	-	WP_094053312.1/6.6e-31/dodecin family protein [Streptomyces sp. XY006]
S139GL003291	459	218.305	91.7739	-1.25019	Down	5.1406e-07	1.6247e-07	known_mRNA	K02519|1|1.7e-07|61.2|cez:CBP52_02910|translation initiation factor IF-2;K03500|3|5.4e-06|56.2|mmar:MODMU_3304|16S rRNA (cytosine967-C5)-methyltransferase [EC:2.1.1.176]	-	-	-	WP_024883558.1/1.0e-81/hypothetical protein [Streptomyces sp. CNH189]
S139GL002988	867	28.3321	13.3103	-1.08989	Down	0.0208475	0.0124981	known_mRNA	K02026|1|1.3e-154|550.8|strf:ASR50_30090|multiple sugar transport system permease protein	GO:0016021//integral component of membrane;GO:0005886//plasma membrane	-	GO:0006810//transport	WP_024888160.1/3.1e-156/carbohydrate ABC transporter permease [Streptomyces sp. CNH189]
S139GL002325	531	103.323	238.281	1.2055	Up	1.00275e-09	2.39311e-10	known_mRNA	K01520|1|9.5e-87|324.7|strf:ASR50_26540|dUTP pyrophosphatase [EC:3.6.1.23]	-	GO:0004170//dUTP diphosphatase activity;GO:0000287//magnesium ion binding;GO:0004170//dUTP diphosphatase activity;GO:0000287//magnesium ion binding	GO:0006226//dUMP biosynthetic process;GO:0046080//dUTP metabolic process;GO:0006226//dUMP biosynthetic process;GO:0046080//dUTP metabolic process	WP_024885589.1/7.0e-90/dUTP diphosphatase [Streptomyces sp. CNH189]
S139GL006799	762	108.029	47.1221	-1.19694	Down	1.49106e-06	4.94686e-07	known_mRNA	-	-	-	-	WP_078866997.1/2.1e-132/IS5/IS1182 family transposase [Streptomyces puniceus]
S139GL002828	777	184.857	81.8623	-1.17514	Down	2.96647e-06	1.02339e-06	known_mRNA	K13985|1|1.6e-58|231.5|mad:HP15_2823|N-acyl-phosphatidylethanolamine-hydrolysing phospholipase D [EC:3.1.4.54];K11749|4|3.3e-11|74.3|msd:MYSTI_02958|regulator of sigma E protease [EC:3.4.24.-];K02519|5|1.0e-09|69.3|strc:AA958_26305|translation initiation factor IF-2	-	-	-	WP_024883828.1/2.2e-153/membrane protein [Streptomyces sp. CNH189]
S139GL006384	417	108.101	259.12	1.26125	Up	6.40431e-10	1.5049e-10	known_mRNA	-	-	-	-	SES47030.1/2.2e-51/Lsr2 protein [Streptomyces sp. yr375]
S139GL006923	408	18.522	4.34637	-2.09135	Down	0.00078462	0.000368284	known_mRNA	-	GO:0016021//integral component of membrane;GO:0005886//plasma membrane	GO:0046872//metal ion binding;GO:0004222//metalloendopeptidase activity	-	WP_086699671.1/3.1e-21/site-2 protease family protein [Streptomyces vinaceus]
S139GL003653	414	79.8434	294	1.88057	Up	5.75181e-22	4.494e-23	known_mRNA	-	-	-	-	WP_024887038.1/1.3e-51/class F sortase [Streptomyces sp. CNH189]
S139GL002729	771	209.979	455.47	1.11711	Up	9.823e-10	2.33854e-10	known_mRNA	K01265|1|1.4e-126|457.6|samb:SAM23877_6025|methionyl aminopeptidase [EC:3.4.11.18]	-	GO:0046872//metal ion binding;GO:0070006//metalloaminopeptidase activity;GO:0046872//metal ion binding;GO:0070006//metalloaminopeptidase activity;GO:0046872//metal ion binding;GO:0070006//metalloaminopeptidase activity	GO:0070084//protein initiator methionine removal;GO:0070084//protein initiator methionine removal;GO:0070084//protein initiator methionine removal	WP_024883923.1/6.2e-140/type I methionyl aminopeptidase [Streptomyces sp. CNH189]
S139GL001690	1737	385.815	1350.01	1.80699	Up	3.35344e-15	4.82651e-16	known_mRNA	K01708|1|1.2e-29|136.7|maqu:Maq22A_c21660|galactarate dehydratase [EC:4.2.1.42];K02519|4|1.3e-28|133.3|acto:C3V41_01600|translation initiation factor IF-2	GO:0016021//integral component of membrane;GO:0005622//intracellular;GO:0016021//integral component of membrane;GO:0005622//intracellular	GO:0000155//phosphorelay sensor kinase activity;GO:0046983//protein dimerization activity;GO:0000155//phosphorelay sensor kinase activity;GO:0046983//protein dimerization activity	-	WP_024887211.1/0.0e+00/sensor histidine kinase [Streptomyces sp. CNH189]
S139GL005055	1065	328.883	741.449	1.17277	Up	1.40165e-12	2.58758e-13	known_mRNA	K00768|1|7.6e-168|595.1|sco:SCO2175|nicotinate-nucleotide--dimethylbenzimidazole phosphoribosyltransferase [EC:2.4.2.21]	-	GO:0015420//cobalamin-transporting ATPase activity;GO:0008939//nicotinate-nucleotide-dimethylbenzimidazole phosphoribosyltransferase activity;GO:0015420//cobalamin-transporting ATPase activity;GO:0008939//nicotinate-nucleotide-dimethylbenzimidazole phosphoribosyltransferase activity	GO:0009236//cobalamin biosynthetic process;GO:0009163;GO:0009236//cobalamin biosynthetic process;GO:0009163	WP_024882641.1/2.6e-189/nicotinate-nucleotide--dimethylbenzimidazole phosphoribosyltransferase [Streptomyces sp. CNH189]
S139GL002013	738	918.012	2576.36	1.48875	Up	4.73666e-14	7.5756e-15	known_mRNA	K00655|1|1.4e-123|447.6|strf:ASR50_07445|1-acyl-sn-glycerol-3-phosphate acyltransferase [EC:2.3.1.51]	-	-	-	SCD91931.1/2.3e-136/1-acyl-sn-glycerol-3-phosphate acyltransferase [Streptomyces sp. di50b]
S139GL000981	1161	1281.67	555.846	-1.20527	Down	7.34189e-17	8.90645e-18	known_mRNA	K03601|1|1.7e-133|481.1|strf:ASR50_23065|exodeoxyribonuclease VII large subunit [EC:3.1.11.6]	GO:0005737//cytoplasm;GO:0009318//exodeoxyribonuclease VII complex	GO:0008855//exodeoxyribonuclease VII activity;GO:0003676//nucleic acid binding	GO:0006308//DNA catabolic process	WP_033272189.1/2.9e-133/exodeoxyribonuclease VII large subunit [Actinospica acidiphila]
S139GL005983	486	88.3982	185.524	1.06952	Up	5.90948e-06	2.10898e-06	known_mRNA	K02519|1|5.4e-12|76.3|synr:KR49_05605|translation initiation factor IF-2;K16147|4|7.0e-12|75.9|plk:CIK06_10295|starch synthase (maltosyl-transferring) [EC:2.4.99.16];K01711|5|1.6e-11|74.7|fal:FRAAL2056|GDPmannose 4,6-dehydratase [EC:4.2.1.47]	-	-	-	WP_037723239.1/2.5e-78/hypothetical protein [Streptomyces sp. CNH189]
S139GL001343	1497	2461.07	9272.73	1.91371	Up	4.79276e-26	2.66069e-27	known_mRNA	K02433|1|6.9e-268|927.9|salb:XNR_1336|aspartyl-tRNA(Asn)/glutamyl-tRNA(Gln) amidotransferase subunit A [EC:6.3.5.6 6.3.5.7]	GO:0030956//glutamyl-tRNA(Gln) amidotransferase complex	GO:0004040//amidase activity;GO:0005524//ATP binding;GO:0050567//glutaminyl-tRNA synthase (glutamine-hydrolyzing) activity;GO:0016740//transferase activity	GO:0006412//translation	WP_019524381.1/1.1e-281/MULTISPECIES: Asp-tRNA(Asn)/Glu-tRNA(Gln) amidotransferase GatCAB subunit A [Streptomyces]
S139GL006887	459	65.2932	20.7331	-1.655	Down	6.99376e-07	2.24634e-07	known_mRNA	K03088|1|2.1e-13|80.9|svt:SVTN_00735|RNA polymerase sigma-70 factor, ECF subfamily	-	-	-	WP_018556856.1/2.9e-15/sigma-70 family RNA polymerase sigma factor [Streptomyces sp. BoleA5]
S139GL003959	717	238.866	117.116	-1.02826	Down	1.20903e-05	4.4675e-06	known_mRNA	K08984|1|2.8e-110|403.3|sdv:BN159_1315|putative membrane protein	GO:0016021//integral component of membrane;GO:0016021//integral component of membrane;GO:0016021//integral component of membrane;GO:0016021//integral component of membrane;GO:0016021//integral component of membrane	-	-	WP_051843030.1/1.8e-117/MULTISPECIES: DUF2238 domain-containing protein [Streptomyces]
S139GL001915	945	632.662	1880.51	1.57162	Up	3.57512e-24	2.26825e-25	known_mRNA	K07159|1|6.1e-12|77.0|ges:VT84_20325|uncharacterized protein;K12132|2|8.3e-09|66.6|gba:J421_1666|eukaryotic-like serine/threonine-protein kinase [EC:2.7.11.1];K02519|4|5.4e-08|63.9|sesp:BN6_69820|translation initiation factor IF-2;K21449|5|7.0e-08|63.5|aun:AWM73_05835|trimeric autotransporter adhesin	-	-	-	WP_024885195.1/3.9e-176/carboxylate--amine ligase [Streptomyces sp. CNH189]
S139GL000256	747	933.315	114.571	-3.02613	Down	2.42651e-47	3.02913e-49	known_mRNA	K02519|1|5.7e-21|106.7|cez:CBP52_02910|translation initiation factor IF-2	GO:0016021//integral component of membrane	-	-	WP_024885753.1/8.4e-142/membrane protein [Streptomyces sp. CNH189]
S139GL001633	1593	371.213	93.2151	-1.99361	Down	5.40932e-20	5.00495e-21	known_mRNA	K14393|1|9.9e-289|997.3|strf:ASR50_26340|cation/acetate symporter	GO:0016021//integral component of membrane;GO:0016021//integral component of membrane	GO:0005215//transporter activity;GO:0005215//transporter activity	GO:0055085//transmembrane transport;GO:0055085//transmembrane transport	WP_024885629.1/4.2e-292/cation acetate symporter [Streptomyces sp. CNH189]
S139GL005785	957	390.22	93.0295	-2.06853	Down	0.000297932	0.000131792	known_mRNA	K05845|1|5.7e-167|592.0|strf:ASR50_14185|osmoprotectant transport system substrate-binding protein	-	-	-	WP_024885369.1/1.8e-173/glycine/betaine ABC transporter substrate-binding protein [Streptomyces sp. CNH189]
S139GL004421	981	80.67	12.5254	-2.68717	Down	1.41417e-13	2.37434e-14	known_mRNA	K01971|1|2.9e-174|616.3|strf:ASR50_04130|bifunctional non-homologous end joining protein LigD [EC:6.5.1.1]	-	GO:0005524//ATP binding;GO:0003910//DNA ligase (ATP) activity	GO:0006310//DNA recombination;GO:0006281//DNA repair	WP_024887682.1/1.7e-179/ATP-dependent DNA ligase [Streptomyces sp. CNH189]
S139GL003799	1308	68.0222	31.3305	-1.11844	Down	0.000128648	5.41687e-05	known_mRNA	K02363|1|1.6e-18|99.4|mio:AOA12_09210|2,3-dihydroxybenzoate-AMP ligase [EC:6.3.2.14 2.7.7.58];K03497|4|8.2e-15|87.0|scl:sce_pseudo_02|chromosome partitioning protein, ParB family	GO:0016021//integral component of membrane;GO:0016021//integral component of membrane	-	-	WP_033274258.1/7.6e-239/MULTISPECIES: transporter [Actinobacteria]
S139GL003394	1032	56.7192	11.5711	-2.29331	Down	4.03122e-09	1.02246e-09	known_mRNA	K02519|1|7.1e-22|110.2|kau:B6264_16730|translation initiation factor IF-2;K01784|5|8.2e-18|96.7|cfus:CYFUS_004248|UDP-glucose 4-epimerase [EC:5.1.3.2]	-	-	-	WP_024883463.1/1.3e-188/NAD-dependent epimerase [Streptomyces sp. CNH189]
S139GL005458	1011	897.77	2741.02	1.61029	Up	3.2558e-20	2.95026e-21	known_mRNA	K12132|1|2.3e-09|68.6|gba:J421_1666|eukaryotic-like serine/threonine-protein kinase [EC:2.7.11.1];K17884|3|5.8e-08|63.9|mpi:Mpet_0778|archaetidylinositol phosphate synthase [EC:2.7.8.39]	-	-	-	WP_037724059.1/1.1e-179/phosphatidylglycerophosphate synthase [Streptomyces sp. CNH189]
S139GL000267	1791	3479.52	9271.29	1.41388	Up	1.17318e-15	1.60926e-16	known_mRNA	K01303|1|9.3e-203|711.8|ace:Acel_2009|acylaminoacyl-peptidase [EC:3.4.19.1];K18930|2|3.7e-34|151.8|cet:B8281_04385|D-lactate dehydrogenase;K21471|5|8.6e-23|114.0|cceu:CBR64_04160|peptidoglycan DL-endopeptidase CwlO [EC:3.4.-.-]	-	GO:0008236//serine-type peptidase activity	-	WP_024885764.1/0.0e+00/S9 family peptidase [Streptomyces sp. CNH189]
S139GL002067	1230	2509.93	9568.85	1.9307	Up	5.3976e-40	9.98822e-42	known_mRNA	K02519|1|4.1e-24|117.9|ksk:KSE_53070|translation initiation factor IF-2	-	-	-	WP_024887392.1/2.4e-226/DUF349 domain-containing protein [Streptomyces sp. CNH189]
S139GL003705	1284	95.8231	46.8133	-1.03345	Down	0.00116648	0.000563112	known_mRNA	K03724|1|3.6e-07|61.6|mrm:A7982_13129|ATP-dependent helicase Lhr and Lhr-like helicase [EC:3.6.4.-]	-	-	-	WP_024886994.1/4.2e-234/hypothetical protein [Streptomyces sp. CNH189]
S139GL005824	918	439.623	1481.47	1.75269	Up	6.68671e-17	8.09201e-18	known_mRNA	K09811|1|3.1e-154|549.7|sls:SLINC_3378|cell division transport system permease protein	GO:0016021//integral component of membrane;GO:0005886//plasma membrane	-	GO:0007049//cell cycle;GO:0051301//cell division	WP_024885333.1/1.1e-164/ABC transporter permease [Streptomyces sp. CNH189]
S139GL002877	948	38.288	8.88724	-2.10709	Down	4.65599e-06	1.65001e-06	known_mRNA	K09136|1|6.3e-57|226.5|mmar:MODMU_0872|ribosomal protein S12 methylthiotransferase accessory factor;K11749|2|7.5e-18|96.7|msd:MYSTI_02958|regulator of sigma E protease [EC:3.4.24.-];K08303|4|5.9e-15|87.0|sta:STHERM_c21690|putative protease [EC:3.4.-.-]	-	-	-	WP_024883788.1/7.1e-178/sugar phosphate isomerase/epimerase [Streptomyces sp. CNH189]
S139GL003607	2280	99.2997	25.2797	-1.97381	Down	1.19945e-11	2.3975e-12	known_mRNA	K01201|1|6.0e-37|161.4|ksk:KSE_67260|glucosylceramidase [EC:3.2.1.45]	-	-	-	WP_006129765.1/0.0e+00/hypothetical protein [Streptomyces gancidicus]
S139GL000371	834	196.222	554.87	1.49966	Up	1.60363e-18	1.69336e-19	known_mRNA	K00796|1|2.3e-127|460.3|srw:TUE45_04913|dihydropteroate synthase [EC:2.5.1.15]	-	GO:0004156//dihydropteroate synthase activity;GO:0046872//metal ion binding	GO:0046656//folic acid biosynthetic process;GO:0046654//tetrahydrofolate biosynthetic process	WP_037723007.1/3.8e-143/dihydropteroate synthase [Streptomyces sp. CNH189]
S139GL006396	663	865.684	1763.23	1.02631	Up	3.86444e-13	6.78221e-14	known_mRNA	K02519|1|4.9e-08|63.5|tez:BKM78_13565|translation initiation factor IF-2;K12132|3|1.6e-06|58.5|scu:SCE1572_44610|eukaryotic-like serine/threonine-protein kinase [EC:2.7.11.1]	-	-	-	WP_079031529.1/3.8e-85/hypothetical protein [Streptomyces sp. 4F]
S139GL005699	2034	1641.08	5180.51	1.65845	Up	5.15784e-19	5.19647e-20	known_mRNA	K21449|1|1.4e-24|120.2|aun:AWM73_05835|trimeric autotransporter adhesin	GO:0016021//integral component of membrane;GO:0016021//integral component of membrane	GO:0016757//transferase activity, transferring glycosyl groups;GO:0016757//transferase activity, transferring glycosyl groups	-	WP_024885444.1/0.0e+00/glycosyl transferase [Streptomyces sp. CNH189]
S139GL003104	930	174.866	27.4865	-2.66945	Down	1.95234e-22	1.46806e-23	known_mRNA	K02025|1|3.6e-142|509.6|srn:A4G23_00288|multiple sugar transport system permease protein	GO:0016021//integral component of membrane;GO:0005886//plasma membrane	-	GO:0006810//transport	WP_051489947.1/5.0e-168/sugar ABC transporter permease [Streptomyces sp. CNH189]
S139GL005350	2100	522.879	259.68	-1.00974	Down	7.49169e-07	2.41618e-07	known_mRNA	K00372|1|0.0e+00|1256.1|sle:sle_47390|assimilatory nitrate reductase catalytic subunit [EC:1.7.99.-]	-	-	-	WP_086704246.1/0.0e+00/nitrite reductase [Streptomyces vinaceus]
S139GL004935	1578	446.064	127.002	-1.8124	Down	3.90673e-18	4.28025e-19	known_mRNA	K02519|1|3.3e-26|125.2|kau:B6264_16730|translation initiation factor IF-2	GO:0016021//integral component of membrane;GO:0016021//integral component of membrane	-	-	WP_024882528.1/1.0e-301/oxidoreductase [Streptomyces sp. CNH189]
S139GL000589	591	150.459	68.6422	-1.1322	Down	2.07444e-06	6.9798e-07	known_mRNA	K02519|1|8.8e-09|65.9|acq:AM609_03670|translation initiation factor IF-2;K06910|2|1.1e-06|58.9|mxa:MXAN_0400|uncharacterized protein;K03657|3|5.3e-06|56.6|iva:Isova_0757|DNA helicase II / ATP-dependent DNA helicase PcrA [EC:3.6.4.12]	-	-	-	WP_093765423.1/2.7e-98/hypothetical protein [Streptomyces sp. F-7]
S139GL006682	564	101.126	30.6112	-1.72402	Down	1.26308e-09	3.04223e-10	known_mRNA	K12132|1|4.2e-08|63.5|bsd:BLASA_0081|eukaryotic-like serine/threonine-protein kinase [EC:2.7.11.1];K03466|2|3.0e-06|57.4|bmu:Bmul_0956|DNA segregation ATPase FtsK/SpoIIIE, S-DNA-T family	-	-	-	WP_030405293.1/3.3e-58/MULTISPECIES: hypothetical protein [Streptomyces]
S139GL001931	300	76.1333	205.764	1.43439	Up	3.90671e-12	7.48752e-13	known_mRNA	K05337|1|1.7e-45|186.8|sle:sle_54690|ferredoxin	-	GO:0009055//electron transfer activity;GO:0005506//iron ion binding;GO:0009055//electron transfer activity;GO:0005506//iron ion binding	-	WP_024885181.1/2.0e-49/ferredoxin [Streptomyces sp. CNH189]
S139GL003339	651	84.9822	15.7087	-2.4356	Down	2.971e-11	6.13922e-12	known_mRNA	K07100|1|5.8e-70|269.2|sgs:AVL59_12775|putative phosphoribosyl transferase	-	-	-	WP_024883514.1/2.9e-106/phosphoribosyltransferase [Streptomyces sp. CNH189]
S139GL000306	720	46.4169	11.9039	-1.96322	Down	1.61488e-06	5.36951e-07	known_mRNA	K12510|1|1.2e-108|397.9|strf:ASR50_15115|tight adherence protein B	-	-	-	WP_037723038.1/8.2e-118/membrane protein [Streptomyces sp. CNH189]
S139GL002292	717	342.286	762.091	1.15476	Up	1.59845e-13	2.70203e-14	known_mRNA	K01935|1|1.1e-106|391.3|stsi:A4E84_06135|dethiobiotin synthetase [EC:6.3.3.3]	GO:0005737//cytoplasm	GO:0005524//ATP binding;GO:0004141//dethiobiotin synthase activity;GO:0000287//magnesium ion binding	GO:0009102//biotin biosynthetic process	WP_024884901.1/2.2e-123/ATP-dependent dethiobiotin synthetase BioD [Streptomyces sp. CNH189]
S139GL001747	933	301.045	653.658	1.11856	Up	1.47494e-15	2.05786e-16	known_mRNA	K14166|1|1.0e-43|182.6|scx:AS200_17010|copper transport protein	GO:0016021//integral component of membrane	-	GO:0006825//copper ion transport	WP_024887161.1/5.2e-157/membrane protein [Streptomyces sp. CNH189]
S139GL001652	402	53.7287	18.5982	-1.53053	Down	2.12464e-05	8.13474e-06	known_mRNA	K00984|1|3.7e-06|56.6|smw:SMWW4_v1c36970|streptomycin 3"-adenylyltransferase [EC:2.7.7.47]	-	-	GO:0006355//regulation of transcription, DNA-templated;GO:0006351//transcription, DNA-templated;GO:0006355//regulation of transcription, DNA-templated;GO:0006351//transcription, DNA-templated	WP_024885609.1/5.5e-63/transcriptional regulator [Streptomyces sp. CNH189]
S139GL006152	348	54.6864	130.862	1.2588	Up	7.24079e-07	2.32994e-07	known_mRNA	-	-	-	-	WP_048460105.1/1.5e-56/MULTISPECIES: DUF742 domain-containing protein [Streptomyces]
S139GL000200	2307	2839.88	5711.82	1.00812	Up	1.64372e-08	4.42251e-09	known_mRNA	K21834|1|8.9e-73|280.4|azc:AZC_1177|dimethylglycine catabolism B	GO:0016021//integral component of membrane	GO:0051536//iron-sulfur cluster binding	-	WP_093551201.1/0.0e+00/MULTISPECIES: Fe-S oxidoreductase [Streptomyces]
S139GL005444	447	383.293	1047.67	1.45066	Up	1.97849e-21	1.61557e-22	known_mRNA	K09710|1|1.7e-76|290.4|strf:ASR50_12440|ribosome-associated protein	GO:0005737//cytoplasm	-	GO:0042256//mature ribosome assembly;GO:0090071//negative regulation of ribosome biogenesis;GO:0017148//negative regulation of translation	WP_024888331.1/4.8e-76/ribosome silencing factor [Streptomyces sp. CNH189]
S139GL006719	1203	560.898	1218.59	1.1194	Up	5.12555e-07	1.61844e-07	known_mRNA	K02519|1|1.7e-06|59.3|acto:C3V41_01600|translation initiation factor IF-2	-	GO:0003847//1-alkyl-2-acetylglycerophosphocholine esterase activity;GO:0003847//1-alkyl-2-acetylglycerophosphocholine esterase activity	GO:0016042//lipid catabolic process;GO:0016042//lipid catabolic process	WP_085574703.1/5.4e-183/alpha/beta hydrolase [Streptomyces sp. 13-12-16]
S139GL001381	849	53.7715	19.7296	-1.44648	Down	2.57608e-05	9.96912e-06	known_mRNA	K07124|1|6.2e-48|196.4|fra:Francci3_0818|uncharacterized protein;K00059|2|3.8e-37|160.6|lfa:LFA_3654|3-oxoacyl-[acyl-carrier protein] reductase [EC:1.1.1.100]	-	GO:0016491//oxidoreductase activity;GO:0016491//oxidoreductase activity	-	WP_024888012.1/1.3e-151/short-chain dehydrogenase [Streptomyces sp. CNH189]
S139GL005746	303	15.3729	35.1942	1.19495	Up	0.00293688	0.0015092	known_mRNA	K11741|1|7.2e-47|191.4|strf:ASR50_14005|quaternary ammonium compound-resistance protein SugE	GO:0016021//integral component of membrane;GO:0005886//plasma membrane;GO:0016021//integral component of membrane;GO:0005886//plasma membrane;GO:0016021//integral component of membrane;GO:0005886//plasma membrane;GO:0016021//integral component of membrane;GO:0005886//plasma membrane;GO:0016021//integral component of membrane;GO:0005886//plasma membrane;GO:0016021//integral component of membrane;G…	-	GO:0006810//transport;GO:0006810//transport;GO:0006810//transport;GO:0006810//transport;GO:0006810//transport;GO:0006810//transport	WP_024885401.1/4.2e-47/membrane protein [Streptomyces sp. CNH189]
S139GL004894	1059	640.568	1651.02	1.36593	Up	2.0877e-18	2.22369e-19	known_mRNA	K01995|1|1.4e-174|617.5|strf:ASR50_09820|branched-chain amino acid transport system ATP-binding protein	-	GO:0005524//ATP binding;GO:0016887//ATPase activity	-	WP_024882488.1/6.7e-185/ABC transporter ATP-binding protein [Streptomyces sp. CNH189]
S139GL002307	312	15.1942	32.2443	1.08552	Up	0.0152085	0.00889189	known_mRNA	K01429|1|3.5e-49|199.1|strf:ASR50_05970|urease subunit beta [EC:3.5.1.5]	GO:0005737//cytoplasm	GO:0009039//urease activity	GO:0043419//urea catabolic process	WP_024884914.1/8.3e-51/urease subunit beta [Streptomyces sp. CNH189]
S139GL000693	1359	1449.21	4532.31	1.64498	Up	6.01854e-21	5.15319e-22	known_mRNA	K03431|1|7.5e-245|851.3|strf:ASR50_21605|phosphoglucosamine mutase [EC:5.4.2.10]	-	GO:0000287//magnesium ion binding;GO:0008966//phosphoglucosamine mutase activity;GO:0000287//magnesium ion binding;GO:0008966//phosphoglucosamine mutase activity	GO:0005975//carbohydrate metabolic process;GO:0005975//carbohydrate metabolic process	WP_024883216.1/7.1e-248/phosphoglucosamine mutase [Streptomyces sp. CNH189]
S139GL000886	306	67.2961	167.725	1.31751	Up	2.9351e-10	6.66854e-11	known_mRNA	-	-	-	-	WP_024886615.1/6.1e-46/hypothetical protein [Streptomyces sp. CNH189]
S139GL005855	4953	20703.4	72747.2	1.81303	Up	2.2328e-18	2.39053e-19	known_mRNA	K15371|1|0.0e+00|3134.7|strf:ASR50_14490|glutamate dehydrogenase [EC:1.4.1.2]	-	GO:0004352//glutamate dehydrogenase (NAD+) activity	GO:0019551//glutamate catabolic process to 2-oxoglutarate	WP_024888569.1/0.0e+00/NAD-glutamate dehydrogenase [Streptomyces sp. CNH189]
S139GL006404	603	127.135	289.817	1.18878	Up	3.64153e-08	1.01293e-08	known_mRNA	K02519|1|3.5e-13|80.5|tpr:Tpau_1715|translation initiation factor IF-2;K18930|2|1.3e-12|78.6|cet:B8281_04385|D-lactate dehydrogenase	-	GO:0003824//catalytic activity	GO:0006284//base-excision repair	WP_024886152.1/1.4e-107/Fe-S cluster assembly protein HesB [Streptomyces sp. CNH189]
S139GL006653	3768	424.726	184.718	-1.20121	Down	2.55913e-10	5.79177e-11	known_mRNA	K17734|1|2.8e-63|249.6|ton:TON_1355|serine protease AprX [EC:3.4.21.-]	-	-	-	KOV67092.1/0.0e+00/hypothetical protein ADL00_16680 [Streptomyces sp. AS58]
S139GL002559	2109	123.764	52.3983	-1.24	Down	3.39028e-06	1.17955e-06	known_mRNA	K21251|1|2.0e-50|206.1|samb:SAM23877_5809|macrolide glycosyltransferase	-	-	-	WP_024884646.1/5.5e-223/sugar ABC transporter substrate-binding protein [Streptomyces sp. CNH189]
S139GL006764	4038	413.642	170.547	-1.27821	Down	9.40061e-11	2.03088e-11	known_mRNA	K04780|1|7.6e-237|826.2|sauo:BV401_32990|nonribosomal peptide synthetase DhbF	-	GO:0016788//hydrolase activity, acting on ester bonds;GO:0031177//phosphopantetheine binding;GO:0016788//hydrolase activity, acting on ester bonds;GO:0031177//phosphopantetheine binding;GO:0016788//hydrolase activity, acting on ester bonds;GO:0031177//phosphopantetheine binding	GO:0009058//biosynthetic process;GO:0009058//biosynthetic process;GO:0006355//regulation of transcription, DNA-templated;GO:0009058//biosynthetic process	WP_095958962.1/3.2e-288/non-ribosomal peptide synthetase [Myxococcus macrosporus]
S139GL003554	1995	1493.96	4765.41	1.67346	Up	5.92581e-26	3.31581e-27	known_mRNA	K07407|1|0.0e+00|1222.2|strf:ASR50_33080|alpha-galactosidase [EC:3.2.1.22]	-	GO:0052692//raffinose alpha-galactosidase activity;GO:0052692//raffinose alpha-galactosidase activity	GO:0005975//carbohydrate metabolic process;GO:0005975//carbohydrate metabolic process	WP_024888312.1/0.0e+00/alpha-galactosidase [Streptomyces sp. CNH189]
S139GL002764	1473	152.562	58.7287	-1.37726	Down	2.91432e-08	8.01664e-09	known_mRNA	K13529|1|1.7e-250|870.2|stsi:A4E84_33205|AraC family transcriptional regulator, regulatory protein of adaptative response / DNA-3-methyladenine glycosylase II [EC:3.2.2.21]	-	-	-	SCD55726.1/3.6e-261/DNA-3-methyladenine glycosylase II [Streptomyces sp. di50b]
S139GL000461	747	530.735	2221.19	2.06527	Up	3.16761e-30	1.26537e-31	known_mRNA	K11904|1|2.8e-12|77.8|yro:CH64_3139|type VI secretion system secreted protein VgrG	-	-	-	WP_037722407.1/6.9e-128/DUF3558 domain-containing protein [Streptomyces sp. CNH189]
S139GL001489	759	203.956	37.354	-2.44892	Down	6.45469e-19	6.5694e-20	known_mRNA	K02003|1|2.3e-94|350.5|sfa:Sfla_1680|putative ABC transport system ATP-binding protein	-	GO:0005524//ATP binding;GO:0016887//ATPase activity	-	WP_024887983.1/7.5e-138/ABC transporter ATP-binding protein [Streptomyces sp. CNH189]
S139GL001239	573	296.05	941.384	1.66894	Up	3.45417e-21	2.88651e-22	known_mRNA	K00798|1|5.4e-96|355.5|splu:LK06_023265|cob(I)alamin adenosyltransferase [EC:2.5.1.17]	-	-	-	WP_024884533.1/1.1e-101/ATP:cob(I)alamin adenosyltransferase [Streptomyces sp. CNH189]
S139GL004874	687	1450.62	698.816	-1.05369	Down	9.47292e-09	2.47361e-09	known_mRNA	K04762|1|5.9e-89|332.4|strf:ASR50_09720|ribosome-associated heat shock protein Hsp15	-	-	-	WP_024882469.1/7.6e-113/heat-shock protein [Streptomyces sp. CNH189]
S139GL006842	918	119.099	43.0913	-1.4667	Down	1.00166e-07	2.90687e-08	known_mRNA	K03088|1|1.3e-43|182.2|plat:C6W10_15910|RNA polymerase sigma-70 factor, ECF subfamily	-	-	-	SDO95947.1/2.9e-67/RNA polymerase sigma-70 factor, ECF subfamily [Streptomyces guanduensis]
S139GL000304	1218	75.5357	17.3461	-2.12255	Down	1.39059e-09	3.36772e-10	known_mRNA	K02283|1|3.1e-210|736.1|strf:ASR50_15120|pilus assembly protein CpaF	-	-	-	WP_024885800.1/1.1e-223/secretion protein [Streptomyces sp. CNH189]
S139GL006844	396	30.92	4.52115	-2.77378	Down	2.23986e-06	7.57585e-07	known_mRNA	K02982|1|3.5e-09|66.6|cwo:Cwoe_1346|small subunit ribosomal protein S3;K05747|3|2.9e-08|63.5|bgo:BM43_6818|Wiskott-Aldrich syndrome protein;K12573|4|1.6e-06|57.8|pdu:PDUR_00950|ribonuclease R [EC:3.1.-.-];K02519|5|4.7e-06|56.2|ade:Adeh_1102|translation initiation factor IF-2	-	-	-	WP_051744781.1/1.1e-42/hypothetical protein [Streptomyces yerevanensis]
S139GL003087	1920	6180.87	1467.73	-2.07422	Down	1.47674e-20	1.30129e-21	known_mRNA	K00014|1|2.2e-32|146.0|samy:DB32_000011|shikimate dehydrogenase [EC:1.1.1.25];K01708|5|1.0e-29|137.1|maqu:Maq22A_c21660|galactarate dehydratase [EC:4.2.1.42]	GO:0016021//integral component of membrane	-	-	WP_024883732.1/0.0e+00/ATP-binding protein [Streptomyces sp. CNH189]
S139GL006727	477	5.46672	0.776046	-2.81646	Down	0.0019673	0.000983506	known_mRNA	-	-	GO:0004601//peroxidase activity;GO:0051920//peroxiredoxin activity;GO:0004601//peroxidase activity;GO:0051920//peroxiredoxin activity	-	WP_075262783.1/4.7e-69/carboxymuconolactone decarboxylase family protein [Streptomyces sp. Tue 6075]
S139GL001721	942	3332.59	7812.16	1.22908	Up	4.8652e-20	4.47293e-21	known_mRNA	K02227|1|1.9e-167|593.6|strf:ASR50_08965|adenosylcobinamide-phosphate synthase [EC:6.3.1.10]	-	-	-	WP_024887183.1/1.1e-167/cobalamin biosynthesis protein [Streptomyces sp. CNH189]
S139GL000978	507	886.668	2434.13	1.45694	Up	1.45097e-13	2.44208e-14	known_mRNA	K13611|1|4.4e-09|66.6|salu:DC74_5502|polyketide synthase PksJ;K02519|2|1.1e-07|62.0|sro:Sros_2116|translation initiation factor IF-2;K07004|5|2.4e-07|60.8|sesp:BN6_02310|uncharacterized protein	-	-	-	WP_037723270.1/3.4e-86/DUF4245 domain-containing protein [Streptomyces sp. CNH189]
S139GL002156	633	2465.93	6461.11	1.38965	Up	8.07791e-13	1.46041e-13	known_mRNA	K01126|1|1.8e-76|290.8|srn:A4G23_00666|glycerophosphoryl diester phosphodiesterase [EC:3.1.4.46];K07149|2|4.2e-57|226.5|arr:ARUE_c07280|uncharacterized protein	GO:0016021//integral component of membrane	-	-	WP_024887315.1/9.7e-107/membrane protein [Streptomyces sp. CNH189]
S139GL004959	3237	2574.18	9262.67	1.84732	Up	1.01908e-23	6.79485e-25	known_mRNA	K01870|1|0.0e+00|2023.4|strd:NI25_28795|isoleucyl-tRNA synthetase [EC:6.1.1.5]	GO:0005737//cytoplasm	GO:0002161//aminoacyl-tRNA editing activity;GO:0005524//ATP binding;GO:0004822//isoleucine-tRNA ligase activity;GO:0000049//tRNA binding;GO:0008270//zinc ion binding	GO:0006428//isoleucyl-tRNA aminoacylation	WP_048456827.1/0.0e+00/isoleucine--tRNA ligase [Streptomyces sp. HNS054]
S139GL006607	1068	107.452	244.28	1.18484	Up	8.29117e-10	1.96655e-10	known_mRNA	K01561|1|1.0e-15|89.7|are:AL755_13505|haloacetate dehalogenase [EC:3.8.1.3];K01563|2|2.0e-11|75.5|hne:HNE_0985|haloalkane dehalogenase [EC:3.8.1.5];K08253|3|2.6e-11|75.1|bra:BRADO2514|non-specific protein-tyrosine kinase [EC:2.7.10.2];K01253|3|2.6e-11|75.1|bra:BRADO2514|microsomal epoxide hydrolase [EC:3.3.2.9]	-	GO:0016787//hydrolase activity;GO:0016787//hydrolase activity	-	WP_064732336.1/1.5e-187/alpha/beta hydrolase [Streptomyces parvulus]
S139GL005017	1143	397.996	942.594	1.24388	Up	2.51147e-13	4.33025e-14	known_mRNA	K13668|1|8.0e-208|728.0|strf:ASR50_10415|phosphatidyl-myo-inositol dimannoside synthase [EC:2.4.1.346]	-	GO:0016757//transferase activity, transferring glycosyl groups;GO:0016757//transferase activity, transferring glycosyl groups	-	WP_024882605.1/1.7e-210/glycosyltransferase family 1 protein [Streptomyces sp. CNH189]
S139GL004235	1545	195.296	464.007	1.24849	Up	2.41054e-12	4.54919e-13	known_mRNA	K03446|1|2.7e-49|201.8|pfs:PFLU_3875|MFS transporter, DHA2 family, multidrug resistance protein	GO:0016021//integral component of membrane;GO:0005886//plasma membrane	-	GO:0055085//transmembrane transport	WP_058915443.1/1.9e-273/MFS transporter [Streptomyces sp. 4F]
S139GL000061	1206	4184.13	18238.7	2.124	Up	3.56971e-79	1.25823e-81	known_mRNA	K00161|1|1.0e-208|731.1|splu:LK06_015345|pyruvate dehydrogenase E1 component alpha subunit [EC:1.2.4.1]	-	GO:0016624//oxidoreductase activity, acting on the aldehyde or oxo group of donors, disulfide as acceptor;GO:0016624//oxidoreductase activity, acting on the aldehyde or oxo group of donors, disulfide as acceptor	-	WP_024886327.1/1.9e-231/pyruvate dehydrogenase (acetyl-transferring) E1 component subunit alpha [Streptomyces sp. CNH189]
S139GL001282	1389	3160.53	13835.9	2.13018	Up	5.42693e-30	2.20775e-31	known_mRNA	K11103|1|6.3e-231|805.1|samb:SAM23877_5177|aerobic C4-dicarboxylate transport protein	GO:0016021//integral component of membrane	GO:0015293//symporter activity	-	WP_024884579.1/1.5e-248/C4-dicarboxylate transporter [Streptomyces sp. CNH189]
S139GL000025	1476	1310.58	3408.93	1.37911	Up	2.56168e-19	2.51691e-20	known_mRNA	K05364|1|5.6e-246|855.1|strf:ASR50_16650|penicillin-binding protein A	-	GO:0008658//penicillin binding;GO:0008658//penicillin binding;GO:0008658//penicillin binding;GO:0008658//penicillin binding;GO:0008658//penicillin binding	-	WP_037938260.1/1.5e-262/penicillin-binding protein 2 [Streptomyces toyocaensis]
S139GL006966	417	18.9638	8.59267	-1.14207	Down	0.0320682	0.0199643	known_mRNA	-	-	-	-	WP_067307384.1/9.1e-45/hypothetical protein [Streptomyces griseochromogenes]
S139GL003612	1029	683.129	323.892	-1.07664	Down	1.26409e-11	2.53227e-12	known_mRNA	K05350|1|8.0e-66|256.1|noa:BKM31_32915|beta-glucosidase [EC:3.2.1.21];K02529|2|8.9e-57|226.1|chl:Chy400_1267|LacI family transcriptional regulator	-	-	-	WP_055691292.1/7.7e-178/LacI family transcriptional regulator [Streptomyces prasinus]
S139GL003642	996	53.1079	23.269	-1.19051	Down	0.00343821	0.00179106	known_mRNA	K10241|1|3.0e-182|642.9|strf:ASR50_33485|cellobiose transport system permease protein	GO:0016021//integral component of membrane;GO:0005886//plasma membrane;GO:0016021//integral component of membrane;GO:0005886//plasma membrane	-	GO:0006810//transport;GO:0008643//carbohydrate transport	WP_024887051.1/5.7e-186/sugar ABC transporter permease [Streptomyces sp. CNH189]
S139GL004309	1302	1045.29	3612.85	1.78924	Up	2.39003e-29	1.02846e-30	known_mRNA	K20420|1|4.9e-36|157.5|samb:SAM23877_7443|2-hydroxy-5-methyl-1-naphthoate 7-hydroxylase [EC:1.14.99.49]	-	GO:0020037//heme binding;GO:0005506//iron ion binding;GO:0004497//monooxygenase activity;GO:0016705//oxidoreductase activity, acting on paired donors, with incorporation or reduction of molecular oxygen	-	WP_086685472.1/2.6e-223/cytochrome P450 [Streptomyces pseudogriseolus]
S139GL003508	783	1681.19	711.182	-1.24119	Down	1.19444e-10	2.60674e-11	known_mRNA	K02259|1|7.1e-14|83.2|maqu:Maq22A_c26125|cytochrome c oxidase assembly protein subunit 15;K00882|3|1.0e-12|79.3|rsn:RSPO_c00646|1-phosphofructokinase [EC:2.7.1.56];K12132|4|6.6e-12|76.6|mrm:A7982_08209|eukaryotic-like serine/threonine-protein kinase [EC:2.7.11.1]	-	-	-	WP_024888265.1/1.4e-139/hypothetical protein [Streptomyces sp. CNH189]
S139GL001147	582	131.719	41.1226	-1.67946	Down	1.12503e-10	2.44701e-11	known_mRNA	K02238|1|1.1e-06|58.9|bsd:BLASA_1569|competence protein ComEC	-	GO:0008745//N-acetylmuramoyl-L-alanine amidase activity	GO:0009253//peptidoglycan catabolic process	WP_037722581.1/1.6e-111/N-acetylmuramoyl-L-alanine amidase [Streptomyces sp. CNH189]
S139GL004263	813	560.886	4550.15	3.02013	Up	6.51118e-102	1.05189e-104	known_mRNA	K03466|1|9.3e-09|66.2|bmj:BMULJ_02308|DNA segregation ATPase FtsK/SpoIIIE, S-DNA-T family	-	-	-	WP_024887781.1/3.3e-147/SAM-dependent methyltransferase [Streptomyces sp. CNH189]
S139GL006773	1689	182.197	37.6557	-2.27456	Down	4.89332e-20	4.50597e-21	known_mRNA	K04780|1|2.0e-106|391.7|afs:AFR_18550|nonribosomal peptide synthetase DhbF;K16124|3|5.1e-102|377.1|blr:BRLA_c023740|tyrocidine synthetase III	-	GO:0003824//catalytic activity;GO:0031177//phosphopantetheine binding	GO:0008152//metabolic process	WP_082345407.1/8.0e-156/phenylalanine racemase [Kitasatospora sp. MY 5-36]
S139GL000985	1089	1243.34	2934.58	1.23893	Up	1.66237e-15	2.33644e-16	known_mRNA	K06942|1|1.6e-197|693.7|strf:ASR50_23080|ribosome-binding ATPase	-	GO:0005524//ATP binding;GO:0016887//ATPase activity;GO:0005525//GTP binding;GO:0043023//ribosomal large subunit binding;GO:0043022//ribosome binding;GO:0005524//ATP binding;GO:0016887//ATPase activity;GO:0005525//GTP binding;GO:0043023//ribosomal large subunit binding;GO:0043022//ribosome binding	-	WP_024886710.1/1.3e-196/redox-regulated ATPase YchF [Streptomyces sp. CNH189]
S139GL002888	918	17.7078	5.06789	-1.80493	Down	0.00247915	0.00126015	known_mRNA	K01902|1|4.4e-156|555.8|strf:ASR50_29550|succinyl-CoA synthetase alpha subunit [EC:6.2.1.5]	-	-	-	WP_031065105.1/3.7e-155/succinate--CoA ligase subunit alpha [Streptomyces sp. NRRL F-5527]
S139GL003167	1287	171.266	440.005	1.36129	Up	4.30031e-14	6.85877e-15	known_mRNA	K17326|1|3.0e-219|766.1|slv:SLIV_04105|xylobiose transport system substrate-binding protein	-	-	GO:0006810//transport	WP_024883652.1/2.4e-245/sugar-binding protein [Streptomyces sp. CNH189]
S139GL003495	858	249.039	754.611	1.59936	Up	6.90884e-23	5.01244e-24	known_mRNA	K05275|1|1.8e-50|204.9|vin:AKJ08_2921|pyridoxine 4-dehydrogenase [EC:1.1.1.65]	-	GO:0016491//oxidoreductase activity	-	WP_031020832.1/1.0e-146/aldo/keto reductase [Streptomyces sp. NRRL S-1314]
S139GL000444	903	72.3126	18.3043	-1.98206	Down	2.57954e-07	7.83447e-08	known_mRNA	K02519|1|3.2e-10|71.2|cga:Celgi_2079|translation initiation factor IF-2	-	-	-	WP_024882969.1/5.4e-135/membrane protein [Streptomyces sp. CNH189]
S139GL005979	1446	1684.82	5138.77	1.60883	Up	8.01227e-22	6.33074e-23	known_mRNA	K04042|1|3.4e-248|862.4|scw:TU94_13690|bifunctional UDP-N-acetylglucosamine pyrophosphorylase / Glucosamine-1-phosphate N-acetyltransferase [EC:2.7.7.23 2.3.1.157]	-	-	-	WP_031023849.1/7.8e-261/bifunctional N-acetylglucosamine-1-phosphate uridyltransferase/glucosamine-1-phosphate acetyltransferase [Streptomyces sp. NRRL S-1314]
S139GL003458	696	2406.76	12418.7	2.36734	Up	2.42533e-70	1.13982e-72	known_mRNA	K07030|1|1.4e-08|65.5|iva:Isova_2094|uncharacterized protein;K21471|2|6.7e-08|63.2|cceu:CBR64_04160|peptidoglycan DL-endopeptidase CwlO [EC:3.4.-.-]	-	GO:0016740//transferase activity	-	WP_024883403.1/1.8e-130/murein L,D-transpeptidase [Streptomyces sp. CNH189]
S139GL000262	1047	1967.68	6003.46	1.6093	Up	7.91151e-29	3.57871e-30	known_mRNA	K00928|1|1.3e-167|594.3|sxi:SXIM_24950|aspartate kinase [EC:2.7.2.4]	-	-	-	WP_024885759.1/6.8e-190/aspartate kinase [Streptomyces sp. CNH189]
S139GL002395	396	120.035	270.394	1.17162	Up	1.14388e-08	3.01048e-09	known_mRNA	K09772|1|1.8e-42|177.2|svt:SVTN_28900|cell division inhibitor SepF	GO:0005737//cytoplasm;GO:0005737//cytoplasm;GO:0005737//cytoplasm	-	GO:0090529//cell septum assembly;GO:0043093//FtsZ-dependent cytokinesis;GO:0090529//cell septum assembly;GO:0043093//FtsZ-dependent cytokinesis;GO:0090529//cell septum assembly;GO:0043093//FtsZ-dependent cytokinesis	WP_024884819.1/5.8e-65/cell division protein SepF [Streptomyces sp. CNH189]
S139GL002104	501	223.817	63.0854	-1.82694	Down	2.00249e-13	3.42031e-14	known_mRNA	K02519|1|9.4e-12|75.5|synr:KR49_05605|translation initiation factor IF-2;K02520|2|3.0e-10|70.5|cfi:Celf_1645|translation initiation factor IF-3;K18930|5|4.0e-10|70.1|cet:B8281_04385|D-lactate dehydrogenase	-	-	-	WP_024887360.1/1.4e-84/hypothetical protein [Streptomyces sp. CNH189]
S139GL003329	516	544.441	144.698	-1.91173	Down	1.7419e-15	2.45846e-16	known_mRNA	K07005|1|1.6e-09|68.2|mgg:MPLG2_1911|uncharacterized protein	-	GO:0048037//cofactor binding	-	WP_024883522.1/5.4e-63/pyridoxamine 5'-phosphate oxidase family protein [Streptomyces sp. CNH189]
S139GL006718	414	19.7071	50.9319	1.36985	Up	0.000100754	4.195e-05	known_mRNA	-	-	GO:0016491//oxidoreductase activity	-	WP_076975667.1/1.3e-62/short-chain dehydrogenase [Streptomyces sp. M1013]
S139GL004001	345	914.288	306.243	-1.57797	Down	2.20515e-12	4.15185e-13	known_mRNA	-	-	-	-	WP_027734639.1/1.6e-42/hypothetical protein [Streptomyces sp. CNR698]
S139GL001527	294	28.1551	73.4654	1.38367	Up	4.07986e-06	1.43505e-06	known_mRNA	K09764|1|5.9e-46|188.3|strf:ASR50_25800|uncharacterized protein	-	-	-	WP_024888503.1/2.6e-46/DUF503 domain-containing protein [Streptomyces sp. CNH189]
S139GL001752	1629	567.237	2984.68	2.39555	Up	8.02069e-59	6.00757e-61	known_mRNA	K14393|1|6.1e-286|988.0|sls:SLINC_2086|cation/acetate symporter	GO:0016021//integral component of membrane;GO:0016021//integral component of membrane	GO:0005215//transporter activity;GO:0005215//transporter activity	GO:0055085//transmembrane transport;GO:0055085//transmembrane transport	WP_019329361.1/1.4e-285/MULTISPECIES: cation acetate symporter [Streptomyces]
S139GL005343	1323	371.944	133.901	-1.47392	Down	1.45035e-12	2.68387e-13	known_mRNA	K03086|1|9.6e-221|771.2|strf:ASR50_11935|RNA polymerase primary sigma factor	-	GO:0003677//DNA binding;GO:0016987//sigma factor activity;GO:0003700//DNA binding transcription factor activity	GO:0006352//DNA-templated transcription, initiation	WP_024882888.1/4.7e-236/RNA polymerase sigma factor [Streptomyces sp. CNH189]
S139GL004824	957	1100.44	2363.07	1.10258	Up	2.1593e-13	3.69768e-14	known_mRNA	K01810|1|1.1e-162|577.8|slv:SLIV_28005|glucose-6-phosphate isomerase [EC:5.3.1.9]	GO:0005737//cytoplasm;GO:0005737//cytoplasm	GO:0004347//glucose-6-phosphate isomerase activity;GO:0004347//glucose-6-phosphate isomerase activity	GO:0006094//gluconeogenesis;GO:0006096//glycolytic process;GO:0006094//gluconeogenesis;GO:0006096//glycolytic process	WP_004932725.1/1.0e-163/glucose-6-phosphate isomerase [Streptomyces griseoflavus]
S139GL006390	1401	1025.52	426.28	-1.26649	Down	6.78046e-13	1.2129e-13	known_mRNA	K01708|1|1.7e-21|109.4|maqu:Maq22A_c21660|galactarate dehydratase [EC:4.2.1.42]	-	-	-	WP_024886140.1/2.4e-262/hypothetical protein [Streptomyces sp. CNH189]
S139GL005287	1599	119.825	33.8407	-1.8241	Down	3.62646e-11	7.55756e-12	known_mRNA	K08167|1|5.2e-72|277.3|srn:A4G23_00811|MFS transporter, DHA2 family, multidrug resistance protein	GO:0016021//integral component of membrane	-	GO:0055085//transmembrane transport	WP_093767740.1/1.7e-269/MFS transporter [Streptomyces sp. F-7]
S139GL003287	1422	464.313	41.0889	-3.49828	Down	1.56223e-55	1.39956e-57	known_mRNA	K08300|1|6.2e-24|117.5|sxi:SXIM_15370|ribonuclease E [EC:3.1.26.12];K08301|1|6.2e-24|117.5|sxi:SXIM_15370|ribonuclease G [EC:3.1.26.-];K02343|3|4.9e-21|107.8|afs:AFR_41810|DNA polymerase III subunit gamma/tau [EC:2.7.7.7];K02519|4|2.8e-16|92.0|kau:B6264_16730|translation initiation factor IF-2;K03466|5|3.1e-15|88.6|bmu:Bmul_0956|DNA segregation ATPase FtsK/SpoIIIE, S-DNA-T family	GO:0016021//integral component of membrane;GO:0016021//integral component of membrane;GO:0016021//integral component of membrane	-	-	WP_024883562.1/3.3e-280/membrane protein [Streptomyces sp. CNH189]
S139GL001235	903	175.793	46.9815	-1.90371	Down	1.67092e-13	2.827e-14	known_mRNA	K07124|1|4.1e-106|389.8|sbh:SBI_09505|uncharacterized protein	-	-	-	WP_093262680.1/4.8e-115/short-chain dehydrogenase [Thermomonospora chromogena]
S139GL003572	2043	296.851	925.79	1.64095	Up	6.49581e-27	3.32947e-28	known_mRNA	K12308|1|0.0e+00|1210.3|sls:SLINC_7885|beta-galactosidase [EC:3.2.1.23]	GO:0009341//beta-galactosidase complex;GO:0009341//beta-galactosidase complex	GO:0004565//beta-galactosidase activity;GO:0004565//beta-galactosidase activity	GO:0006012//galactose metabolic process;GO:0006012//galactose metabolic process	WP_024887113.1/0.0e+00/beta-galactosidase [Streptomyces sp. CNH189]
S139GL001889	393	25.066	68.6045	1.45257	Up	2.54256e-06	8.69301e-07	known_mRNA	K00389|1|8.1e-67|258.1|strf:ASR50_08085|putative membrane protein	GO:0016021//integral component of membrane	-	-	WP_024885217.1/8.0e-67/DUF202 domain-containing protein [Streptomyces sp. CNH189]
S139GL000842	1020	3099.17	7327.15	1.24137	Up	1.18241e-15	1.62849e-16	known_mRNA	K07335|1|3.1e-179|632.9|strf:ASR50_22400|basic membrane protein A and related proteins	-	-	-	WP_024883356.1/3.4e-186/BMP family ABC transporter substrate-binding protein [Streptomyces sp. CNH189]
S139GL005702	978	1153.95	2310.39	1.00155	Up	7.86442e-09	2.03627e-09	known_mRNA	K01179|1|6.1e-164|582.0|strf:ASR50_13790|endoglucanase [EC:3.2.1.4]	-	GO:0004553//hydrolase activity, hydrolyzing O-glycosyl compounds	GO:0030245//cellulose catabolic process	WP_024885442.1/1.1e-186/endoglucanase [Streptomyces sp. CNH189]
S139GL001197	1044	5212.19	16395.7	1.65335	Up	3.95665e-17	4.71846e-18	known_mRNA	K07052|1|6.6e-124|449.1|strf:ASR50_24180|uncharacterized protein	GO:0016021//integral component of membrane	-	-	WP_024884476.1/7.9e-146/CPBP family intramembrane metalloprotease [Streptomyces sp. CNH189]
S139GL000686	1023	13805.6	32506.2	1.23546	Up	1.0099e-15	1.36898e-16	known_mRNA	K03040|1|6.1e-167|592.0|nal:B005_2733|DNA-directed RNA polymerase subunit alpha [EC:2.7.7.6]	GO:0005737//cytoplasm	GO:0003677//DNA binding;GO:0003899//DNA-directed 5'-3' RNA polymerase activity;GO:0046983//protein dimerization activity;GO:0003677//DNA binding;GO:0003899//DNA-directed 5'-3' RNA polymerase activity;GO:0046983//protein dimerization activity;GO:0003677//DNA binding;GO:0003899//DNA-directed 5'-3' RNA polymerase activity;GO:0046983//protein dimerization activity;GO:0003677//DNA binding;GO:0003899//…	GO:0006351//transcription, DNA-templated;GO:0006354//DNA-templated transcription, elongation;GO:0006351//transcription, DNA-templated;GO:0006351//transcription, DNA-templated;GO:0006351//transcription, DNA-templated;GO:0006351//transcription, DNA-templated;GO:0006351//transcription, DNA-templated;GO:0006351//transcription, DNA-templated;GO:0006351//transcription, DNA-templated;GO:0006351//transcr…	WP_003966937.1/3.4e-186/MULTISPECIES: DNA-directed RNA polymerase subunit alpha [Actinobacteria]
S139GL005963	789	703.875	211.842	-1.73233	Down	2.28375e-17	2.68992e-18	known_mRNA	K18930|1|6.4e-15|86.7|cet:B8281_04385|D-lactate dehydrogenase;K21471|4|7.1e-14|83.2|cceu:CBR64_04160|peptidoglycan DL-endopeptidase CwlO [EC:3.4.-.-]	-	-	-	WP_019522642.1/1.1e-115/MULTISPECIES: hypothetical protein [Streptomyces]
S139GL005643	2037	7108.1	24863.5	1.80649	Up	1.00777e-17	1.14408e-18	known_mRNA	K11263|1|0.0e+00|1166.8|strd:NI25_24970|acetyl-CoA/propionyl-CoA carboxylase, biotin carboxylase, biotin carboxyl carrier protein [EC:6.4.1.2 6.4.1.3 6.3.4.14]	-	GO:0005524//ATP binding;GO:0004075//biotin carboxylase activity;GO:0046872//metal ion binding	-	WP_093767221.1/0.0e+00/acetyl/propionyl/methylcrotonyl-CoA carboxylase subunit alpha [Streptomyces sp. F-7]
S139GL004812	345	123.283	290.498	1.23656	Up	4.16334e-13	7.32513e-14	known_mRNA	K00036|1|5.4e-59|231.9|strd:NI25_29510|glucose-6-phosphate 1-dehydrogenase [EC:1.1.1.49 1.1.1.363]	-	GO:0004345//glucose-6-phosphate dehydrogenase activity;GO:0050661//NADP binding	GO:0006006//glucose metabolic process;GO:0006098//pentose-phosphate shunt	WP_024887272.1/1.9e-59/glucose-6-phosphate dehydrogenase [Streptomyces sp. CNH189]
S139GL004797	318	127.055	538.278	2.0829	Up	2.77032e-17	3.28744e-18	known_mRNA	K05710|1|5.7e-55|218.4|strf:ASR50_09345|3-phenylpropionate/trans-cinnamate dioxygenase ferredoxin component	-	GO:0051537//2 iron, 2 sulfur cluster binding;GO:0016491//oxidoreductase activity	-	WP_024887259.1/6.3e-54/MULTISPECIES: (2Fe-2S)-binding protein [Actinobacteria]
S139GL000797	1344	692.405	160.057	-2.11303	Down	1.9042e-36	4.55844e-38	known_mRNA	K16653|1|3.5e-247|859.0|strf:ASR50_22170|decaprenylphospho-beta-D-ribofuranose 2-oxidase [EC:1.1.98.3]	GO:0016020//membrane	GO:0003885//D-arabinono-1,4-lactone oxidase activity;GO:0050660//flavin adenine dinucleotide binding	-	WP_024883313.1/1.6e-255/FAD-binding oxidoreductase [Streptomyces sp. CNH189]
S139GL001900	1326	1186.13	3621	1.61013	Up	1.79091e-32	5.99688e-34	known_mRNA	K13049|1|3.7e-39|167.9|rmg:Rhom172_1841|carboxypeptidase PM20D1 [EC:3.4.17.-]	-	GO:0046872//metal ion binding;GO:0008237//metallopeptidase activity;GO:0046872//metal ion binding;GO:0008237//metallopeptidase activity	-	WP_006135973.1/1.1e-253/MULTISPECIES: hypothetical protein [Streptomyces]
S139GL001951	1560	5846.48	730.887	-2.99985	Down	6.04204e-34	1.77472e-35	known_mRNA	K21449|1|3.0e-24|118.6|hif:HIBPF_06240|trimeric autotransporter adhesin	-	-	-	WP_024885161.1/1.5e-289/ATP-binding protein [Streptomyces sp. CNH189]
S139GL001087	945	441.74	1019.3	1.20631	Up	6.09945e-16	8.07109e-17	known_mRNA	K03426|1|3.5e-177|625.9|strf:ASR50_23580|NAD+ diphosphatase [EC:3.6.1.22]	-	GO:0016787//hydrolase activity;GO:0046872//metal ion binding;GO:0016787//hydrolase activity;GO:0046872//metal ion binding;GO:0016787//hydrolase activity;GO:0046872//metal ion binding	-	WP_024884373.1/3.4e-180/NAD(+) diphosphatase [Streptomyces sp. CNH189]
S139GL006049	525	34.0253	16.9351	-1.00659	Down	0.00980106	0.00553316	known_mRNA	K18572|1|3.0e-32|143.7|sbh:SBI_06476|putative pantetheine hydrolase [EC:3.5.1.-]	-	-	-	WP_024884319.1/8.5e-48/peptidase S58 family protein [Streptomyces sp. CNH189]
S139GL006927	627	73.6626	1.31655	-5.8061	Down	2.19446e-15	3.1262e-16	known_mRNA	K03466|1|3.3e-06|57.4|bmj:BMULJ_02308|DNA segregation ATPase FtsK/SpoIIIE, S-DNA-T family	-	-	-	WP_004978736.1/3.1e-81/hypothetical protein [Streptomyces ghanaensis]
S139GL003625	915	73.7382	33.8932	-1.12142	Down	0.00038016	0.00017079	known_mRNA	K18930|1|7.7e-12|76.6|cet:B8281_04385|D-lactate dehydrogenase;K21471|4|2.9e-11|74.7|cceu:CBR64_04160|peptidoglycan DL-endopeptidase CwlO [EC:3.4.-.-]	-	-	-	WP_024887067.1/1.5e-169/diiron oxygenase [Streptomyces sp. CNH189]
S139GL002355	375	19.0936	7.28139	-1.3908	Down	0.0154854	0.00906973	known_mRNA	K01181|1|9.8e-62|241.1|strf:ASR50_26765|endo-1,4-beta-xylanase [EC:3.2.1.8]	-	GO:0031176//endo-1,4-beta-xylanase activity	GO:0045493//xylan catabolic process	WP_024885557.1/4.8e-61/1,4-beta-xylanase [Streptomyces sp. CNH189]
S139GL005995	1062	326.908	1077.69	1.72098	Up	8.85277e-31	3.39341e-32	known_mRNA	K00965|1|2.7e-189|666.4|srw:TUE45_04518|UDPglucose--hexose-1-phosphate uridylyltransferase [EC:2.7.7.12]	-	GO:0008108//UDP-glucose:hexose-1-phosphate uridylyltransferase activity;GO:0008270//zinc ion binding	GO:0033499//galactose catabolic process via UDP-galactose	WP_024886554.1/3.3e-200/galactose-1-phosphate uridylyltransferase [Streptomyces sp. CNH189]
S139GL003853	1086	15.9164	7.10819	-1.16296	Down	0.0336908	0.0210487	known_mRNA	K21449|1|6.6e-18|97.1|aun:AWM73_05835|trimeric autotransporter adhesin	-	-	-	WP_030417694.1/3.6e-194/MULTISPECIES: cobalamin biosynthesis protein CobW [Streptomyces]
S139GL003015	945	4460.58	1573.83	-1.50295	Down	2.48506e-21	2.04382e-22	known_mRNA	K06996|1|3.5e-116|423.3|strf:ASR50_30255|uncharacterized protein	-	-	-	WP_024888135.1/1.3e-126/VOC family protein [Streptomyces sp. CNH189]
S139GL004523	1131	197.216	47.2854	-2.06031	Down	4.18525e-18	4.61613e-19	known_mRNA	K02519|1|6.8e-18|97.1|sro:Sros_2116|translation initiation factor IF-2	-	GO:0016740//transferase activity	-	WP_024885986.1/4.8e-213/phosphotransferase [Streptomyces sp. CNH189]
S139GL002512	1347	1069.11	435.608	-1.2953	Down	1.89292e-14	2.94405e-15	known_mRNA	K07093|1|1.3e-254|883.6|strf:ASR50_27540|uncharacterized protein	-	-	-	WP_024884700.1/2.4e-264/DUF839 domain-containing protein [Streptomyces sp. CNH189]
S139GL006824	1152	215.696	85.9104	-1.32809	Down	1.18601e-07	3.47146e-08	known_mRNA	K07494|1|1.9e-15|89.0|rle:pRL120357|putative transposase	-	GO:0003677//DNA binding;GO:0003677//DNA binding	-	WP_014628049.1/2.2e-205/IS630 family transposase [Streptomyces cattleya]
S139GL001186	1362	89.9285	41.2749	-1.12351	Down	9.47474e-05	3.92404e-05	known_mRNA	K03588|1|1.2e-104|385.6|mmc:Mmcs_0018|cell division protein FtsW	GO:0016021//integral component of membrane	-	GO:0051301//cell division	WP_024884465.1/6.1e-247/FtsW/RodA/SpoVE family cell cycle protein [Streptomyces sp. CNH189]
S139GL004398	1371	26.7216	8.71656	-1.61618	Down	0.00398878	0.00210711	known_mRNA	K18546|1|2.5e-232|809.7|strf:ASR50_03980|streptogrisin C [EC:3.4.21.-]	GO:0005576//extracellular region	GO:0030246//carbohydrate binding;GO:0004553//hydrolase activity, hydrolyzing O-glycosyl compounds;GO:0004252//serine-type endopeptidase activity	GO:0005975//carbohydrate metabolic process	WP_024887651.1/3.3e-253/serine protease [Streptomyces sp. CNH189]
S139GL003536	1044	227.717	570.789	1.32572	Up	9.52161e-14	1.57738e-14	known_mRNA	K19265|1|2.0e-181|640.2|spun:BFF78_39895|L-glyceraldehyde 3-phosphate reductase [EC:1.1.1.-]	-	-	-	WP_024888294.1/5.4e-195/aldo/keto reductase [Streptomyces sp. CNH189]
S139GL002057	609	883.169	2879.3	1.70496	Up	2.24158e-27	1.11602e-28	known_mRNA	K08681|1|9.2e-102|374.8|strf:ASR50_07185|5'-phosphate synthase pdxT subunit [EC:4.3.3.6]	-	-	-	WP_024887402.1/1.1e-107/pyridoxal 5'-phosphate synthase glutaminase subunit PdxT [Streptomyces sp. CNH189]
S139GL005488	1287	2887.94	6375.08	1.1424	Up	8.28497e-13	1.50027e-13	known_mRNA	K03544|1|7.1e-237|824.7|strf:ASR50_12640|ATP-dependent Clp protease ATP-binding subunit ClpX	-	GO:0005524//ATP binding;GO:0008233//peptidase activity;GO:0046983//protein dimerization activity;GO:0051082//unfolded protein binding;GO:0008270//zinc ion binding;GO:0005524//ATP binding;GO:0008233//peptidase activity;GO:0046983//protein dimerization activity;GO:0051082//unfolded protein binding;GO:0008270//zinc ion binding;GO:0005524//ATP binding;GO:0008233//peptidase activity;GO:0046983//protei…	GO:0006457//protein folding;GO:0006457//protein folding;GO:0006457//protein folding;GO:0006457//protein folding	WP_006133586.1/1.8e-237/MULTISPECIES: ATP-dependent Clp protease ATP-binding subunit ClpX [Streptomyces]
S139GL000674	540	2798.57	18186.6	2.70011	Up	2.85403e-32	9.85015e-34	known_mRNA	K02933|1|9.6e-95|351.3|strf:ASR50_21510|large subunit ribosomal protein L6	GO:0005840//ribosome;GO:0005840//ribosome;GO:0005840//ribosome;GO:0005840//ribosome;GO:0005840//ribosome;GO:0005840//ribosome;GO:0005840//ribosome	GO:0019843//rRNA binding;GO:0003735//structural constituent of ribosome;GO:0019843//rRNA binding;GO:0003735//structural constituent of ribosome;GO:0019843//rRNA binding;GO:0003735//structural constituent of ribosome;GO:0019843//rRNA binding;GO:0003735//structural constituent of ribosome;GO:0019843//rRNA binding;GO:0003735//structural constituent of ribosome;GO:0019843//rRNA binding;GO:0003735//st…	GO:0006412//translation;GO:0006412//translation;GO:0006412//translation;GO:0006412//translation;GO:0006412//translation;GO:0006412//translation;GO:0006412//translation	WP_024883205.1/4.7e-94/50S ribosomal protein L6 [Streptomyces sp. CNH189]
S139GL001255	1224	2252.76	6698.67	1.57218	Up	7.84519e-29	3.53719e-30	known_mRNA	K00626|1|3.0e-208|729.6|srw:TUE45_05876|acetyl-CoA C-acetyltransferase [EC:2.3.1.9]	-	-	-	WP_081239337.1/2.7e-214/acetyl-CoA C-acetyltransferase [Streptomyces viridosporus]
S139GL005511	2634	4323.26	10570	1.28979	Up	2.63145e-16	3.35066e-17	known_mRNA	K01256|1|0.0e+00|1540.0|samb:SAM23877_2685|aminopeptidase N [EC:3.4.11.2]	-	GO:0004177//aminopeptidase activity;GO:0008237//metallopeptidase activity;GO:0008270//zinc ion binding	-	WP_006133628.1/0.0e+00/MULTISPECIES: aminopeptidase N [Streptomyces]
S139GL002791	1065	65.6862	14.2299	-2.20667	Down	3.84848e-09	9.73848e-10	known_mRNA	K01998|1|1.3e-180|637.5|strf:ASR50_29090|branched-chain amino acid transport system permease protein	-	-	-	WP_024883866.1/1.5e-189/branched-chain amino acid ABC transporter permease [Streptomyces sp. CNH189]
S139GL002580	840	103.639	34.8549	-1.57214	Down	9.82199e-08	2.84173e-08	known_mRNA	K11904|1|2.1e-24|118.2|bac:BamMC406_6682|type VI secretion system secreted protein VgrG;K02519|4|1.5e-22|112.1|rop:ROP_66830|translation initiation factor IF-2	-	-	-	WP_024884627.1/2.3e-143/NmrA family transcriptional regulator [Streptomyces sp. CNH189]
S139GL001228	918	10162	44351.3	2.1258	Up	3.36392e-42	5.73087e-44	known_mRNA	K02115|1|7.7e-153|545.0|strt:A8713_21645|F-type H+-transporting ATPase subunit gamma	GO:0005886//plasma membrane;GO:0045261//proton-transporting ATP synthase complex, catalytic core F(1)	GO:0005524//ATP binding;GO:0046933//proton-transporting ATP synthase activity, rotational mechanism	GO:0042777//plasma membrane ATP synthesis coupled proton transport	WP_024884524.1/4.6e-158/F0F1 ATP synthase subunit gamma [Streptomyces sp. CNH189]
S139GL000286	162	4.15097	17.1215	2.04429	Up	0.00109877	0.000528487	known_mRNA	-	-	-	-	WP_083106672.1/2.9e-23/DUF4177 domain-containing protein [Streptomyces gilvosporeus]
S139GL004158	1155	37.7986	12.6432	-1.57997	Down	0.000113836	4.76812e-05	known_mRNA	K16167|1|5.0e-173|612.5|strf:ASR50_02715|alkylresorcinol/alkylpyrone synthase	-	-	-	WP_024887698.1/6.0e-195/stilbene synthase [Streptomyces sp. CNH189]
S139GL003225	1131	3491.92	1413.75	-1.3045	Down	2.28397e-07	6.88646e-08	known_mRNA	K02519|1|5.1e-21|107.5|acta:C1701_19730|translation initiation factor IF-2;K21449|2|1.4e-18|99.4|hif:HIBPF_06240|trimeric autotransporter adhesin	GO:0016021//integral component of membrane	GO:0015095//magnesium ion transmembrane transporter activity	-	WP_024883597.1/5.3e-196/membrane protein [Streptomyces sp. CNH189]
S139GL004278	873	357.27	166.988	-1.09727	Down	3.74431e-10	8.58952e-11	known_mRNA	K01438|1|9.6e-12|76.3|plk:CIK06_12225|acetylornithine deacetylase [EC:3.5.1.16];K18930|3|4.8e-11|73.9|cet:B8281_04385|D-lactate dehydrogenase	-	-	-	WP_024887796.1/1.2e-147/metal-dependent hydrolase [Streptomyces sp. CNH189]
S139GL003471	1089	36.5066	7.14101	-2.35396	Down	2.47399e-06	8.44769e-07	known_mRNA	K07258|1|3.0e-111|407.1|strf:ASR50_32695|serine-type D-Ala-D-Ala carboxypeptidase (penicillin-binding protein 5/6) [EC:3.4.16.4]	-	-	-	WP_051489942.1/8.5e-143/D-alanyl-D-alanine carboxypeptidase [Streptomyces sp. CNH189]
S139GL002410	1644	543.609	224.625	-1.27505	Down	1.67117e-14	2.58073e-15	known_mRNA	K08295|1|1.2e-289|1000.3|strf:ASR50_27050|2-aminobenzoate-CoA ligase [EC:6.2.1.32]	-	-	-	WP_024884804.1/2.0e-305/2-aminobenzoate-CoA ligase [Streptomyces sp. CNH189]
S139GL006956	444	11.2173	4.49211	-1.32026	Down	0.0468503	0.0301097	known_mRNA	-	-	GO:0003677//DNA binding;GO:0003677//DNA binding	GO:0015074//DNA integration;GO:0006310//DNA recombination;GO:0015074//DNA integration;GO:0006310//DNA recombination	WP_076044536.1/2.5e-61/hypothetical protein [Streptomyces amritsarensis]
S139GL003150	2220	15747.5	42524.6	1.43318	Up	1.7558e-09	4.30634e-10	known_mRNA	K00031|1|0.0e+00|1376.3|sle:sle_08270|isocitrate dehydrogenase [EC:1.1.1.42]	-	GO:0004450//isocitrate dehydrogenase (NADP+) activity;GO:0046872//metal ion binding;GO:0004450//isocitrate dehydrogenase (NADP+) activity;GO:0046872//metal ion binding;GO:0004450//isocitrate dehydrogenase (NADP+) activity;GO:0046872//metal ion binding	GO:0006099//tricarboxylic acid cycle;GO:0006099//tricarboxylic acid cycle;GO:0006099//tricarboxylic acid cycle	WP_033276343.1/0.0e+00/MULTISPECIES: isocitrate dehydrogenase (NADP(+)) [Actinobacteria]
S139GL000521	684	3200.39	934.838	-1.77546	Down	6.94763e-13	1.24688e-13	known_mRNA	K09915|1|6.6e-24|116.3|ndk:I601_3476|uncharacterized protein	-	GO:0008168//methyltransferase activity	-	WP_024883052.1/1.2e-121/class I SAM-dependent methyltransferase [Streptomyces sp. CNH189]
S139GL002670	1380	259.215	93.5836	-1.46982	Down	7.46177e-11	1.59778e-11	known_mRNA	K18456|1|2.3e-100|371.3|cet:B8281_04620|8-oxoguanine deaminase [EC:3.5.4.32]	-	GO:0016810//hydrolase activity, acting on carbon-nitrogen (but not peptide) bonds	-	WP_093766102.1/3.4e-253/8-oxoguanine deaminase [Streptomyces sp. F-7]
S139GL005563	1614	55.4756	23.2445	-1.25497	Down	0.000263173	0.000115566	known_mRNA	K03497|1|4.0e-27|128.3|scl:sce_pseudo_02|chromosome partitioning protein, ParB family;K01708|3|6.8e-27|127.5|maqu:Maq22A_c21660|galactarate dehydratase [EC:4.2.1.42]	-	-	-	WP_024887456.1/2.8e-299/ATP-binding protein [Streptomyces sp. CNH189]
S139GL004340	1374	266.164	1204.46	2.178	Up	1.54573e-34	4.31324e-36	known_mRNA	K11901|1|1.4e-17|96.3|bpm:BURPS1710b_A1695|type VI secretion system protein ImpB	-	-	-	WP_024887591.1/1.0e-262/hypothetical protein [Streptomyces sp. CNH189]
S139GL004313	585	97.5676	213.344	1.12871	Up	1.1407e-08	3.00044e-09	known_mRNA	K01438|1|9.6e-08|62.4|plk:CIK06_12225|acetylornithine deacetylase [EC:3.5.1.16];K02519|2|3.1e-06|57.4|slau:SLA_5570|translation initiation factor IF-2;K06147|4|5.3e-06|56.6|cez:CBP52_14200|ATP-binding cassette, subfamily B, bacterial	-	-	-	WP_024887566.1/5.1e-102/hypothetical protein [Streptomyces sp. CNH189]
S139GL006733	438	814.977	158.742	-2.36008	Down	1.93606e-23	1.32502e-24	known_mRNA	-	-	-	-	WP_093797190.1/2.7e-55/DUF4240 domain-containing protein [Streptomyces sp. Wb2n-11]
S139GL004446	357	56.9543	158.396	1.47566	Up	6.16897e-10	1.44598e-10	known_mRNA	K06378|1|8.4e-55|218.0|strf:ASR50_04250|stage II sporulation protein AA (anti-sigma F factor antagonist)	-	-	-	WP_024885911.1/5.2e-57/anti-sigma factor antagonist [Streptomyces sp. CNH189]
S139GL001713	732	1374.46	4777.52	1.7974	Up	4.79813e-39	9.72452e-41	known_mRNA	K03394|1|5.3e-120|435.6|strt:A8713_06830|precorrin-2/cobalt-factor-2 C20-methyltransferase [EC:2.1.1.130 2.1.1.151]	-	-	-	WP_024887189.1/1.8e-128/precorrin-2 C(20)-methyltransferase [Streptomyces sp. CNH189]
S139GL006053	762	527.721	2209.62	2.06595	Up	1.22376e-14	1.86916e-15	known_mRNA	K03436|1|3.5e-127|459.5|strf:ASR50_19305|DeoR family transcriptional regulator, fructose operon transcriptional repressor	GO:0005622//intracellular	GO:0003677//DNA binding;GO:0003700//DNA binding transcription factor activity	GO:0006351//transcription, DNA-templated	WP_024884311.1/1.8e-131/DeoR/GlpR transcriptional regulator [Streptomyces sp. CNH189]
S139GL004205	639	398.536	61.6971	-2.69144	Down	1.16079e-36	2.7447e-38	known_mRNA	K07004|1|3.3e-09|67.4|sesp:BN6_02310|uncharacterized protein;K06182|2|2.8e-08|64.3|stp:Strop_3075|23S rRNA pseudouridine2604 synthase [EC:5.4.99.21];K02519|3|8.1e-08|62.8|kau:B6264_16730|translation initiation factor IF-2;K02343|5|2.3e-07|61.2|samb:SAM23877_3613|DNA polymerase III subunit gamma/tau [EC:2.7.7.7]	-	-	-	WP_024887741.1/1.8e-116/HD domain-containing protein [Streptomyces sp. CNH189]
S139GL005482	414	210.578	714.053	1.76168	Up	1.97744e-18	2.10261e-19	known_mRNA	K00940|1|2.9e-67|259.6|strf:ASR50_12605|nucleoside-diphosphate kinase [EC:2.7.4.6]	GO:0005737//cytoplasm	GO:0005524//ATP binding;GO:0004519//endonuclease activity;GO:0046872//metal ion binding;GO:0004550//nucleoside diphosphate kinase activity	GO:0006241//CTP biosynthetic process;GO:0006183//GTP biosynthetic process;GO:0006228//UTP biosynthetic process	WP_024887539.1/1.5e-68/nucleoside-diphosphate kinase [Streptomyces sp. CNH189]
S139GL000430	138	29.1663	3.5977	-3.01916	Down	4.93609e-07	1.55209e-07	known_mRNA	-	-	GO:0003677//DNA binding;GO:0003677//DNA binding;GO:0003677//DNA binding;GO:0003677//DNA binding;GO:0003677//DNA binding;GO:0003677//DNA binding;GO:0003677//DNA binding;GO:0003677//DNA binding;GO:0003677//DNA binding;GO:0003677//DNA binding;GO:0003677//DNA binding;GO:0003677//DNA binding;GO:0003677//DNA binding;GO:0003677//DNA binding;GO:0003677//DNA binding;GO:0003677//DNA binding;GO:0003677//DNA…	-	WP_055418567.1/3.8e-16/transcriptional regulator [Streptomyces pactum]
S139GL000405	1575	357.354	113.633	-1.65297	Down	1.41982e-18	1.49718e-19	known_mRNA	K21449|1|2.6e-23|115.5|hif:HIBPF_06240|trimeric autotransporter adhesin	GO:0016021//integral component of membrane;GO:0005622//intracellular	GO:0000155//phosphorelay sensor kinase activity;GO:0046983//protein dimerization activity	-	WP_024885879.1/2.0e-270/histidine kinase [Streptomyces sp. CNH189]
S139GL002073	615	4929.43	24668.6	2.32318	Up	2.6058e-23	1.81017e-24	known_mRNA	K02986|1|1.2e-109|401.0|strf:ASR50_07105|small subunit ribosomal protein S4	GO:0015935//small ribosomal subunit;GO:0015935//small ribosomal subunit;GO:0015935//small ribosomal subunit;GO:0015935//small ribosomal subunit;GO:0015935//small ribosomal subunit;GO:0015935//small ribosomal subunit;GO:0015935//small ribosomal subunit;GO:0015935//small ribosomal subunit	GO:0019843//rRNA binding;GO:0003735//structural constituent of ribosome;GO:0019843//rRNA binding;GO:0003735//structural constituent of ribosome;GO:0019843//rRNA binding;GO:0003735//structural constituent of ribosome;GO:0019843//rRNA binding;GO:0003735//structural constituent of ribosome;GO:0019843//rRNA binding;GO:0003735//structural constituent of ribosome;GO:0019843//rRNA binding;GO:0003735//st…	GO:0006412//translation;GO:0006412//translation;GO:0006412//translation;GO:0006412//translation;GO:0006412//translation;GO:0006412//translation;GO:0006412//translation;GO:0006412//translation	WP_019523761.1/1.3e-108/MULTISPECIES: 30S ribosomal protein S4 [Actinobacteria]
S139GL000887	330	30.8568	86.3339	1.48434	Up	2.35625e-08	6.43653e-09	known_mRNA	-	-	-	-	WP_024886616.1/2.8e-49/hypothetical protein [Streptomyces sp. CNH189]
S139GL001956	804	1360.48	82.194	-4.04894	Down	1.3712e-91	3.62484e-94	known_mRNA	K06177|1|3.2e-126|456.4|strf:ASR50_07755|tRNA pseudouridine32 synthase / 23S rRNA pseudouridine746 synthase [EC:5.4.99.28 5.4.99.29]	-	-	-	WP_078540919.1/4.6e-146/pseudouridylate synthase [Streptomyces sp. CNH189]
S139GL005559	1425	923.92	2640.66	1.51506	Up	1.22728e-20	1.07606e-21	known_mRNA	K18930|1|1.3e-21|109.8|cet:B8281_04385|D-lactate dehydrogenase;K21471|4|3.5e-19|101.7|cceu:CBR64_04160|peptidoglycan DL-endopeptidase CwlO [EC:3.4.-.-]	-	-	-	WP_024887459.1/3.1e-246/TQXA domain-containing protein [Streptomyces sp. CNH189]
S139GL002621	1263	329.65	143.99	-1.19496	Down	2.5467e-11	5.22505e-12	known_mRNA	K11904|1|4.2e-32|144.4|bac:BamMC406_6682|type VI secretion system secreted protein VgrG;K06994|3|5.7e-21|107.5|sro:Sros_8829|putative drug exporter of the RND superfamily	-	-	-	WP_093766143.1/3.1e-189/hypothetical protein [Streptomyces sp. F-7]
S139GL003341	240	2.80677	0.663628	-2.08046	Down	0.0286485	0.0176292	known_mRNA	-	-	-	-	WP_024883512.1/2.6e-36/hypothetical protein [Streptomyces sp. CNH189]
S139GL000722	774	315.384	633.529	1.0063	Up	3.14776e-13	5.49206e-14	known_mRNA	K07124|1|2.8e-132|476.5|strf:ASR50_21780|uncharacterized protein	-	-	-	WP_024883241.1/1.7e-137/NAD(P)-dependent oxidoreductase [Streptomyces sp. CNH189]
S139GL005156	192	12.7882	25.7842	1.01168	Up	0.0211191	0.0126857	known_mRNA	-	-	-	-	WP_024882716.1/1.6e-23/hypothetical protein [Streptomyces sp. CNH189]
S139GL006121	1488	965.651	399.581	-1.27301	Down	6.82664e-10	1.60615e-10	known_mRNA	K18930|1|9.3e-23|113.6|cet:B8281_04385|D-lactate dehydrogenase;K00882|4|2.4e-18|99.0|rsn:RSPO_c00646|1-phosphofructokinase [EC:2.7.1.56];K21471|5|5.3e-18|97.8|cceu:CBR64_04160|peptidoglycan DL-endopeptidase CwlO [EC:3.4.-.-]	-	-	-	WP_024884251.1/6.4e-234/hypothetical protein [Streptomyces sp. CNH189]
S139GL000616	267	56.4755	230.458	2.02881	Up	6.83669e-16	9.10689e-17	known_mRNA	-	GO:0016021//integral component of membrane;GO:0016021//integral component of membrane	-	-	WP_026243884.1/5.5e-43/MULTISPECIES: GlsB/YeaQ/YmgE family stress response membrane protein [Actinobacteria]
S139GL004306	399	140.519	559.241	1.9927	Up	2.76441e-23	1.94065e-24	known_mRNA	K07131|1|1.5e-15|87.8|fre:Franean1_5488|uncharacterized protein	GO:0016021//integral component of membrane	-	-	WP_024887559.1/1.2e-65/hypothetical protein [Streptomyces sp. CNH189]
S139GL005106	264	52.3513	121.516	1.21484	Up	1.19263e-06	3.92523e-07	known_mRNA	-	GO:0016021//integral component of membrane;GO:0016021//integral component of membrane;GO:0016021//integral component of membrane	-	-	WP_024882667.1/3.5e-42/hypothetical protein [Streptomyces sp. CNH189]
S139GL006089	1101	562.198	250.883	-1.16407	Down	4.36562e-11	9.18775e-12	known_mRNA	K02519|1|1.3e-24|119.4|splu:LK06_024680|translation initiation factor IF-2;K02003|5|7.1e-20|103.6|sct:SCAT_3830|putative ABC transport system ATP-binding protein	-	GO:0016787//hydrolase activity;GO:0016787//hydrolase activity	-	WP_024884277.1/4.1e-209/ADP-ribosylglycohydrolase family protein [Streptomyces sp. CNH189]
S139GL002501	831	315.044	45.2841	-2.79848	Down	1.70639e-28	7.84402e-30	known_mRNA	K02519|1|2.3e-10|71.6|nsl:BOX37_21075|translation initiation factor IF-2;K03497|3|3.0e-10|71.2|scl:sce_pseudo_02|chromosome partitioning protein, ParB family;K05592|5|5.0e-10|70.5|pmw:B2K_02210|ATP-dependent RNA helicase DeaD [EC:3.6.4.13]	-	-	-	WP_024884713.1/2.6e-131/TIGR04222 domain-containing membrane protein [Streptomyces sp. CNH189]
S139GL006865	324	27.0735	8.75115	-1.62933	Down	0.00293932	0.00151088	known_mRNA	K07494|1|7.0e-32|141.7|rle:pRL120357|putative transposase	-	GO:0003677//DNA binding;GO:0004519//endonuclease activity	-	AIR98088.1/2.8e-57/transposase [Streptomyces glaucescens]
S139GL000796	756	325.226	141.558	-1.20005	Down	3.68866e-10	8.45645e-11	known_mRNA	K16652|1|3.3e-125|453.0|strf:ASR50_22165|decaprenylphospho-beta-D-erythro-pentofuranosid-2-ulose 2-reductase [EC:1.1.1.333]	-	GO:0016491//oxidoreductase activity	-	WP_024883312.1/4.0e-131/decaprenylphospho-beta-D-erythro-pentofuranosid-2-ulose 2-reductase [Streptomyces sp. CNH189]
S139GL000883	801	1181.07	3197.34	1.43677	Up	9.90385e-27	5.1781e-28	known_mRNA	K01715|1|1.7e-47|194.9|dai:Desaci_2927|enoyl-CoA hydratase [EC:4.2.1.17];K01692|3|2.5e-46|191.0|hyz:AXW84_08560|enoyl-CoA hydratase [EC:4.2.1.17]	-	GO:0003824//catalytic activity;GO:0003824//catalytic activity;GO:0003824//catalytic activity;GO:0003824//catalytic activity	GO:0008152//metabolic process;GO:0008152//metabolic process;GO:0008152//metabolic process;GO:0008152//metabolic process	WP_024886612.1/2.6e-141/enoyl-CoA hydratase [Streptomyces sp. CNH189]
S139GL006940	1302	754.2	1.90047	-8.63245	Down	2.51739e-42	4.21475e-44	known_mRNA	K01438|1|4.0e-14|84.7|plk:CIK06_12225|acetylornithine deacetylase [EC:3.5.1.16];K02519|2|4.0e-14|84.7|acto:C3V41_01600|translation initiation factor IF-2;K06178|3|6.5e-12|77.4|rsp:RSP_2266|23S rRNA pseudouridine2605 synthase [EC:5.4.99.22]	-	-	-	WP_086791931.1/2.0e-199/CHAT domain-containing protein [Streptomyces thermovulgaris]
S139GL005056	762	169.371	67.5819	-1.32548	Down	9.64806e-09	2.52077e-09	known_mRNA	K04567|1|2.7e-42|177.6|kit:CFP65_2671|lysyl-tRNA synthetase, class II [EC:6.1.1.6];K06178|5|3.1e-06|57.8|scl:sce3840|23S rRNA pseudouridine2605 synthase [EC:5.4.99.22]	GO:0016021//integral component of membrane;GO:0016021//integral component of membrane	-	-	WP_024882642.1/4.1e-136/hypothetical protein [Streptomyces sp. CNH189]
S139GL001645	282	102.238	467.6	2.19334	Up	2.91368e-25	1.7031e-26	known_mRNA	K11189|1|4.5e-43|178.7|sgu:SGLAU_25175|phosphocarrier protein	GO:0005737//cytoplasm;GO:0005737//cytoplasm;GO:0005737//cytoplasm;GO:0005737//cytoplasm;GO:0005737//cytoplasm;GO:0005737//cytoplasm;GO:0005737//cytoplasm;GO:0005737//cytoplasm;GO:0005737//cytoplasm	GO:0004674//protein serine/threonine kinase activity;GO:0004674//protein serine/threonine kinase activity;GO:0004674//protein serine/threonine kinase activity;GO:0004674//protein serine/threonine kinase activity;GO:0004674//protein serine/threonine kinase activity;GO:0004674//protein serine/threonine kinase activity;GO:0004674//protein serine/threonine kinase activity;GO:0004674//protein serine/t…	GO:0009401//phosphoenolpyruvate-dependent sugar phosphotransferase system;GO:0009401//phosphoenolpyruvate-dependent sugar phosphotransferase system;GO:0009401//phosphoenolpyruvate-dependent sugar phosphotransferase system;GO:0009401//phosphoenolpyruvate-dependent sugar phosphotransferase system;GO:0009401//phosphoenolpyruvate-dependent sugar phosphotransferase system;GO:0009401//phosphoenolpyruva…	WP_006136411.1/4.9e-42/MULTISPECIES: HPr family phosphocarrier protein [Streptomyces]
S139GL003535	540	36.1612	14.8018	-1.28867	Down	0.00398774	0.00210517	known_mRNA	K01416|1|3.8e-75|286.2|strf:ASR50_32995|snapalysin [EC:3.4.24.77]	GO:0005576//extracellular region;GO:0005576//extracellular region	GO:0004222//metalloendopeptidase activity;GO:0008270//zinc ion binding;GO:0004222//metalloendopeptidase activity;GO:0008270//zinc ion binding	-	WP_024888295.1/2.1e-89/peptidase [Streptomyces sp. CNH189]
S139GL002706	204	9.75208	31.3767	1.68591	Up	0.000107784	4.50513e-05	known_mRNA	-	GO:0016021//integral component of membrane	-	-	WP_033273831.1/2.9e-28/MULTISPECIES: hypothetical protein [Actinobacteria]
S139GL005081	1410	5881.7	39531.5	2.7487	Up	4.02973e-05	1.5997e-05	known_mRNA	K01915|1|4.7e-266|921.8|scb:SCAB_66881|glutamine synthetase [EC:6.3.1.2]	GO:0005737//cytoplasm;GO:0005737//cytoplasm	GO:0005524//ATP binding;GO:0004356//glutamate-ammonia ligase activity;GO:0005524//ATP binding;GO:0004356//glutamate-ammonia ligase activity	GO:0006542//glutamine biosynthetic process;GO:0009399//nitrogen fixation;GO:0006542//glutamine biosynthetic process;GO:0009399//nitrogen fixation	WP_048456730.1/1.9e-275/MULTISPECIES: type I glutamate--ammonia ligase [Streptomyces]
S139GL003686	1422	206.083	98.3984	-1.06652	Down	1.20889e-05	4.46521e-06	known_mRNA	K03294|1|2.4e-230|803.1|samb:SAM23877_6235|basic amino acid/polyamine antiporter, APA family	GO:0016021//integral component of membrane	GO:0015171//amino acid transmembrane transporter activity	-	WP_024887008.1/5.7e-264/amino acid permease [Streptomyces sp. CNH189]
S139GL006516	2283	2494.84	6964.34	1.48104	Up	4.42128e-16	5.77902e-17	known_mRNA	K05366|1|5.2e-81|307.8|med:MELS_0032|penicillin-binding protein 1A [EC:2.4.1.129 3.4.16.4]	-	-	-	WP_024886250.1/0.0e+00/penicillin-binding protein [Streptomyces sp. CNH189]
S139GL006522	1467	600.178	1809.6	1.59221	Up	9.37949e-24	6.24014e-25	known_mRNA	K00970|1|3.1e-252|875.9|sls:SLINC_4257|poly(A) polymerase [EC:2.7.7.19]	-	GO:0005524//ATP binding;GO:0016779//nucleotidyltransferase activity;GO:0003723//RNA binding	GO:0006396//RNA processing	WP_086700098.1/3.7e-258/CCA tRNA nucleotidyltransferase [Streptomyces vinaceus]
S139GL001918	795	576.956	1396.97	1.27576	Up	3.68093e-12	7.03318e-13	known_mRNA	K02440|1|3.1e-142|509.6|strf:ASR50_07930|glycerol uptake facilitator protein	GO:0016021//integral component of membrane	GO:0005215//transporter activity	-	WP_048459059.1/4.8e-143/MULTISPECIES: aquaporin family protein [Streptomyces]
S139GL006987	1536	89.2872	42.6695	-1.06525	Down	0.000591668	0.000273111	known_mRNA	K00558|1|7.8e-166|589.0|pmad:BAY61_01365|DNA (cytosine-5)-methyltransferase 1 [EC:2.1.1.37]	-	-	-	WP_030348919.1/1.1e-284/hypothetical protein [Streptomyces sp. NRRL S-1022]
S139GL002282	1443	1699.28	5785.74	1.76757	Up	1.59252e-23	1.08289e-24	known_mRNA	K01756|1|2.2e-255|886.3|spun:BFF78_35365|adenylosuccinate lyase [EC:4.3.2.2]	-	GO:0070626//(S)-2-(5-amino-1-(5-phospho-D-ribosyl)imidazole-4-carboxamido)succinate AMP-lyase (fumarate-forming) activity;GO:0004018//N6-(1,2-dicarboxyethyl)AMP AMP-lyase (fumarate-forming) activity;GO:0070626//(S)-2-(5-amino-1-(5-phospho-D-ribosyl)imidazole-4-carboxamido)succinate AMP-lyase (fumarate-forming) activity;GO:0004018//N6-(1,2-dicarboxyethyl)AMP AMP-lyase (fumarate-forming) activity;G…	GO:0044208//'de novo' AMP biosynthetic process;GO:0006189//'de novo' IMP biosynthetic process;GO:0044208//'de novo' AMP biosynthetic process;GO:0006189//'de novo' IMP biosynthetic process;GO:0044208//'de novo' AMP biosynthetic process;GO:0006189//'de novo' IMP biosynthetic process	WP_059417604.1/2.2e-255/adenylosuccinate lyase [Streptomyces azureus]
S139GL001192	1773	466.874	141.415	-1.7231	Down	4.49198e-16	5.88463e-17	known_mRNA	K09458|1|9.9e-298|1027.3|strf:ASR50_24155|3-oxoacyl-[acyl-carrier-protein] synthase II [EC:2.3.1.179]	-	-	-	WP_037722582.1/0.0e+00/beta-ketoacyl-[acyl-carrier-protein] synthase II [Streptomyces sp. CNH189]
S139GL001979	384	1126.97	5276.95	2.22725	Up	3.39869e-30	1.36267e-31	known_mRNA	K02887|1|3.1e-63|246.1|sdv:BN159_6983|large subunit ribosomal protein L20	GO:0005840//ribosome;GO:0005840//ribosome;GO:0005840//ribosome;GO:0005840//ribosome;GO:0005840//ribosome;GO:0005840//ribosome;GO:0005840//ribosome;GO:0005840//ribosome;GO:0005840//ribosome;GO:0005840//ribosome;GO:0005840//ribosome;GO:0005840//ribosome;GO:0005840//ribosome;GO:0005840//ribosome;GO:0005840//ribosome;GO:0005840//ribosome;GO:0005840//ribosome;GO:0005840//ribosome	GO:0019843//rRNA binding;GO:0003735//structural constituent of ribosome;GO:0019843//rRNA binding;GO:0003735//structural constituent of ribosome;GO:0019843//rRNA binding;GO:0003735//structural constituent of ribosome;GO:0019843//rRNA binding;GO:0003735//structural constituent of ribosome;GO:0019843//rRNA binding;GO:0003735//structural constituent of ribosome;GO:0019843//rRNA binding;GO:0003735//st…	GO:0000027//ribosomal large subunit assembly;GO:0006412//translation;GO:0000027//ribosomal large subunit assembly;GO:0006412//translation;GO:0000027//ribosomal large subunit assembly;GO:0006412//translation;GO:0000027//ribosomal large subunit assembly;GO:0006412//translation;GO:0000027//ribosomal large subunit assembly;GO:0006412//translation;GO:0000027//ribosomal large subunit assembly;GO:000641…	WP_004933571.1/3.4e-62/MULTISPECIES: 50S ribosomal protein L20 [Actinobacteria]
S139GL001396	777	441.256	1255.49	1.50856	Up	9.60234e-19	9.97041e-20	known_mRNA	K05921|1|3.6e-50|203.8|sti:Sthe_2803|5-oxopent-3-ene-1,2,5-tricarboxylate decarboxylase / 2-hydroxyhepta-2,4-diene-1,7-dioate isomerase [EC:4.1.1.68 5.3.3.-];K01826|2|3.7e-47|193.7|gur:Gura_3666|5-carboxymethyl-2-hydroxymuconate isomerase [EC:5.3.3.10]	-	GO:0016853//isomerase activity	GO:0008152//metabolic process	WP_024887915.1/6.1e-143/FAA hydrolase family protein [Streptomyces sp. CNH189]
S139GL003956	1152	92.0171	45.297	-1.02249	Down	0.000156123	6.65398e-05	known_mRNA	K03466|1|2.6e-12|78.6|bmj:BMULJ_02308|DNA segregation ATPase FtsK/SpoIIIE, S-DNA-T family;K02343|5|8.3e-11|73.6|cms:CMS0158|DNA polymerase III subunit gamma/tau [EC:2.7.7.7]	-	-	-	EMF30461.1/5.2e-223/glycoside hydrolase 43 [Streptomyces gancidicus BKS 13-15]
S139GL006667	417	124.895	37.9462	-1.71869	Down	3.19679e-11	6.63397e-12	known_mRNA	-	-	-	-	WP_037963552.1/4.2e-66/hypothetical protein [Streptomyces sp. PRh5]
S139GL000655	477	140.553	411.923	1.55126	Up	6.30025e-21	5.4129e-22	known_mRNA	-	-	-	-	WP_019525198.1/2.3e-68/MULTISPECIES: hypothetical protein [Streptomyces]
S139GL002421	513	40.3172	16.5965	-1.28051	Down	0.00101974	0.000488676	known_mRNA	K02519|1|3.0e-13|80.5|tes:BW730_03770|translation initiation factor IF-2;K01533|5|2.5e-12|77.4|afw:Anae109_1225|Cu2+-exporting ATPase [EC:3.6.3.4]	-	-	-	WP_031064744.1/5.1e-90/MULTISPECIES: hypothetical protein [Streptomyces]
S139GL005298	1233	194.476	795.58	2.03241	Up	5.88007e-44	8.98116e-46	known_mRNA	K10547|1|1.1e-197|694.5|sle:sle_47930|putative multiple sugar transport system permease protein	GO:0016021//integral component of membrane;GO:0005886//plasma membrane;GO:0016021//integral component of membrane;GO:0005886//plasma membrane	GO:0005215//transporter activity;GO:0005215//transporter activity	-	WP_024882848.1/4.5e-225/sugar ABC transporter permease [Streptomyces sp. CNH189]
S139GL000671	558	4417.7	18320.2	2.05207	Up	1.00383e-31	3.53826e-33	known_mRNA	K02931|1|6.0e-100|368.6|strf:ASR50_21495|large subunit ribosomal protein L5	GO:0005840//ribosome;GO:0005840//ribosome;GO:0005840//ribosome;GO:0005840//ribosome;GO:0005840//ribosome;GO:0005840//ribosome;GO:0005840//ribosome;GO:0005840//ribosome	GO:0019843//rRNA binding;GO:0003735//structural constituent of ribosome;GO:0000049//tRNA binding;GO:0019843//rRNA binding;GO:0003735//structural constituent of ribosome;GO:0000049//tRNA binding;GO:0019843//rRNA binding;GO:0003735//structural constituent of ribosome;GO:0000049//tRNA binding;GO:0019843//rRNA binding;GO:0003735//structural constituent of ribosome;GO:0000049//tRNA binding;GO:0019843/…	GO:0006412//translation;GO:0006412//translation;GO:0006412//translation;GO:0006412//translation;GO:0006412//translation;GO:0006412//translation;GO:0006412//translation;GO:0006412//translation	WP_006130773.1/6.6e-99/MULTISPECIES: 50S ribosomal protein L5 [Actinobacteria]
S139GL003587	795	49.7222	23.3674	-1.0894	Down	0.00142351	0.00069785	known_mRNA	K00059|1|2.4e-62|244.2|bacs:AUL54_14175|3-oxoacyl-[acyl-carrier protein] reductase [EC:1.1.1.100]	-	GO:0016491//oxidoreductase activity	-	WP_024887102.1/1.6e-135/NAD(P)-dependent oxidoreductase [Streptomyces sp. CNH189]
S139GL002525	621	90.3224	27.5271	-1.71423	Down	1.02761e-07	2.9867e-08	known_mRNA	K09931|1|3.7e-98|362.8|strf:ASR50_27635|uncharacterized protein	-	GO:0016740//transferase activity	-	WP_024884681.1/4.3e-107/DUF2064 domain-containing protein [Streptomyces sp. CNH189]
S139GL006563	1314	64.7035	28.0204	-1.20737	Down	0.000146458	6.21626e-05	known_mRNA	K11901|1|1.2e-08|66.6|bpm:BURPS1710b_A1695|type VI secretion system protein ImpB;K03424|3|4.4e-08|64.7|maqu:Maq22A_c17160|TatD DNase family protein [EC:3.1.21.-];K03734|4|9.8e-08|63.5|das:Daes_1385|FAD:protein FMN transferase [EC:2.7.1.180];K02519|5|1.7e-07|62.8|arn:CGK93_08050|translation initiation factor IF-2	-	-	-	AGZ93803.1/7.0e-176/major facilitator transporter [Streptomyces sp. XY152]
S139GL005504	720	49.5177	19.2319	-1.36444	Down	0.000501403	0.000229015	known_mRNA	K15555|1|1.2e-124|451.1|strf:ASR50_12735|sulfonate transport system ATP-binding protein [EC:3.6.3.-]	GO:0005886//plasma membrane	GO:0005524//ATP binding;GO:0016887//ATPase activity;GO:0005215//transporter activity	-	WP_024887516.1/9.6e-127/sulfonate ABC transporter ATP-binding protein [Streptomyces sp. CNH189]
S139GL004348	1317	69.3211	31.9165	-1.11899	Down	0.000275234	0.000121104	known_mRNA	K02027|1|1.9e-216|756.9|scw:TU94_31965|multiple sugar transport system substrate-binding protein	-	-	GO:0006810//transport	WP_093769830.1/1.1e-242/sugar ABC transporter substrate-binding protein [Streptomyces sp. F-7]
S139GL003129	903	364.692	740.124	1.02109	Up	4.01211e-11	8.40841e-12	known_mRNA	K03335|1|9.6e-172|607.8|strf:ASR50_30785|inosose dehydratase [EC:4.2.1.44]	-	-	-	WP_048455139.1/4.2e-172/MULTISPECIES: 2-keto-myo-inositol dehydratase [Streptomyces]
S139GL005016	1797	865.962	1910.74	1.14175	Up	1.67627e-10	3.71247e-11	known_mRNA	K01897|1|0.0e+00|1142.1|strf:ASR50_10410|long-chain acyl-CoA synthetase [EC:6.2.1.3]	-	GO:0003824//catalytic activity	GO:0008152//metabolic process	WP_006136630.1/0.0e+00/MULTISPECIES: long-chain fatty acid--CoA ligase [Streptomyces]
S139GL001856	450	285.161	15.7579	-4.17764	Down	4.4937e-37	1.03615e-38	known_mRNA	K01990|1|2.7e-58|229.9|strf:ASR50_08230|ABC-2 type transport system ATP-binding protein	-	GO:0005524//ATP binding;GO:0016887//ATPase activity	GO:0043215//daunorubicin transport;GO:1900753//doxorubicin transport	WP_024885248.1/2.0e-61/daunorubicin resistance protein DrrA family ABC transporter ATP-binding protein [Streptomyces sp. CNH189]
S139GL002023	639	109.221	271.104	1.3116	Up	1.25572e-08	3.32142e-09	known_mRNA	K03790|1|1.4e-12|78.6|bgd:bgla_2g11770|[ribosomal protein S5]-alanine N-acetyltransferase [EC:2.3.1.267];K08303|2|2.7e-11|74.3|sta:STHERM_c21690|putative protease [EC:3.4.-.-];K19668|5|7.8e-11|72.8|ace:Acel_0615|cellulose 1,4-beta-cellobiosidase [EC:3.2.1.91]	-	GO:0008080//N-acetyltransferase activity	-	WP_019527122.1/7.5e-107/MULTISPECIES: N-acetyltransferase [Streptomyces]
S139GL002964	1617	301.793	672.964	1.15697	Up	5.12491e-14	8.21913e-15	known_mRNA	K00036|1|2.2e-304|1049.3|strf:ASR50_29970|glucose-6-phosphate 1-dehydrogenase [EC:1.1.1.49 1.1.1.363]	-	GO:0004345//glucose-6-phosphate dehydrogenase activity;GO:0050661//NADP binding	GO:0006006//glucose metabolic process;GO:0006098//pentose-phosphate shunt	WP_086705156.1/6.4e-304/glucose-6-phosphate dehydrogenase [Streptomyces vinaceus]
S139GL001076	1014	2501.78	309.191	-3.01638	Down	1.90462e-10	4.23777e-11	known_mRNA	K21214|1|1.6e-183|647.1|strf:ASR50_23530|NDP-hexose 4-ketoreductase	-	GO:0003824//catalytic activity;GO:0050662//coenzyme binding	-	WP_024884363.1/1.9e-189/reductase [Streptomyces sp. CNH189]
S139GL003839	822	24.1929	5.62437	-2.10482	Down	9.04284e-05	3.73321e-05	known_mRNA	K02013|1|1.5e-147|527.3|strf:ASR50_01880|iron complex transport system ATP-binding protein [EC:3.6.3.34]	-	GO:0005524//ATP binding;GO:0016887//ATPase activity;GO:0005524//ATP binding;GO:0016887//ATPase activity	-	WP_048459739.1/5.6e-147/ABC transporter ATP-binding protein [Streptomyces sp. HNS054]
S139GL003546	807	310.87	767.825	1.30447	Up	2.11001e-15	3.00279e-16	known_mRNA	K19707|1|2.4e-118|430.3|shy:SHJG_8277|sigma-B regulation protein RsbQ	-	-	-	WP_024888305.1/3.2e-147/alpha/beta hydrolase [Streptomyces sp. CNH189]
S139GL002348	1056	366.238	1030.75	1.49284	Up	2.98082e-22	2.25893e-23	known_mRNA	K22770|1|9.7e-192|674.5|sfk:KY5_7592c|stearoyl-CoA 9-desaturase NADPH oxidoreductase	-	GO:0051537//2 iron, 2 sulfur cluster binding;GO:0009055//electron transfer activity;GO:0046872//metal ion binding;GO:0016491//oxidoreductase activity	GO:0006810//transport	WP_030040566.1/1.0e-193/ferredoxin reductase [Streptomyces resistomycificus]
S139GL002645	1815	35.9408	8.83939	-2.0236	Down	7.75452e-05	3.17173e-05	known_mRNA	K02519|1|1.2e-27|130.2|synr:KR49_05605|translation initiation factor IF-2	-	GO:0016740//transferase activity;GO:0016740//transferase activity	-	WP_024883999.1/8.6e-156/glycosyl transferase [Streptomyces sp. CNH189]
S139GL000729	1125	2896.4	8809.72	1.60483	Up	2.23118e-23	1.53683e-24	known_mRNA	K00088|1|2.5e-206|723.0|scb:SCAB_36201|IMP dehydrogenase [EC:1.1.1.205]	-	GO:0016491//oxidoreductase activity;GO:0003938//IMP dehydrogenase activity;GO:0003938//IMP dehydrogenase activity	-	WP_006130724.1/4.1e-209/MULTISPECIES: GuaB3 family IMP dehydrogenase-related protein [Streptomyces]
S139GL003827	1977	108.912	30.948	-1.81525	Down	1.27784e-09	3.08617e-10	known_mRNA	K21887|1|6.1e-296|1021.5|scx:AS200_08780|cation-transporting P-type ATPase J [EC:3.6.3.-]	GO:0016021//integral component of membrane;GO:0005886//plasma membrane	GO:0005524//ATP binding;GO:0019829//cation-transporting ATPase activity	-	WP_093765510.1/0.0e+00/heavy metal translocating P-type ATPase [Streptomyces sp. F-7]
S139GL002210	810	67.3869	147.179	1.12703	Up	6.59949e-06	2.3688e-06	known_mRNA	K06998|1|5.6e-14|83.6|psin:CAK95_14770|trans-2,3-dihydro-3-hydroxyanthranilate isomerase [EC:5.3.3.17];K08303|2|1.8e-12|78.6|sta:STHERM_c21690|putative protease [EC:3.4.-.-];K06994|4|2.0e-11|75.1|sro:Sros_8829|putative drug exporter of the RND superfamily	-	GO:0003824//catalytic activity;GO:0003824//catalytic activity;GO:0003824//catalytic activity	GO:0009058//biosynthetic process;GO:0009058//biosynthetic process;GO:0009058//biosynthetic process	WP_024888471.1/3.4e-144/PhzF family phenazine biosynthesis protein [Streptomyces sp. CNH189]
S139GL004704	519	5822.29	1056.91	-2.46174	Down	6.53014e-57	5.27475e-59	known_mRNA	K21471|1|3.8e-08|63.5|cceu:CBR64_04160|peptidoglycan DL-endopeptidase CwlO [EC:3.4.-.-];K00140|2|2.5e-07|60.8|salf:SMD44_08361|malonate-semialdehyde dehydrogenase (acetylating) / methylmalonate-semialdehyde dehydrogenase [EC:1.2.1.18 1.2.1.27];K20470|3|4.7e-06|56.6|mva:Mvan_0196|trehalose monomycolate/heme transporter;K15923|4|6.1e-06|56.2|salf:SMD44_00701|alpha-L-fucosidase 2 [EC:3.2.1.51]	-	GO:0016787//hydrolase activity	-	WP_024884993.1/2.8e-96/glycosyl hydrolase [Streptomyces sp. CNH189]
S139GL006640	1176	162.063	42.4201	-1.93373	Down	1.17878e-13	1.96838e-14	known_mRNA	K07494|1|3.1e-13|81.6|rle:pRL120357|putative transposase;K21471|2|4.5e-12|77.8|cceu:CBR64_04160|peptidoglycan DL-endopeptidase CwlO [EC:3.4.-.-]	-	GO:0003677//DNA binding	-	WP_089311005.1/3.1e-215/IS630 family transposase [Actinomadura mexicana]
S139GL004536	477	21.1875	55.2745	1.3834	Up	1.28546e-05	4.76878e-06	known_mRNA	-	-	GO:0016787//hydrolase activity	-	WP_024885999.1/5.7e-83/NUDIX domain-containing protein [Streptomyces sp. CNH189]
S139GL005279	249	339.368	1028.89	1.60017	Up	1.33237e-08	3.5398e-09	known_mRNA	K02078|1|4.8e-25|118.6|cai:Caci_6811|acyl carrier protein	GO:0005737//cytoplasm;GO:0005737//cytoplasm;GO:0005737//cytoplasm;GO:0005737//cytoplasm	GO:0000036//acyl carrier activity;GO:0000036//acyl carrier activity;GO:0000036//acyl carrier activity;GO:0000036//acyl carrier activity	-	WP_055416733.1/2.3e-35/acyl carrier protein [Streptomyces pactum]
S139GL003131	675	73.0671	27.053	-1.43344	Down	6.98589e-06	2.51672e-06	known_mRNA	K21471|1|2.3e-13|81.3|cceu:CBR64_04160|peptidoglycan DL-endopeptidase CwlO [EC:3.4.-.-];K02519|5|2.2e-11|74.7|iva:Isova_1219|translation initiation factor IF-2	-	-	-	WP_024883691.1/2.6e-118/hypothetical protein [Streptomyces sp. CNH189]
S139GL002734	1560	108.673	31.307	-1.79543	Down	1.50047e-08	4.01506e-09	known_mRNA	K09684|1|2.3e-274|949.5|strf:ASR50_28815|purine catabolism regulatory protein	-	-	-	WP_024883918.1/3.6e-288/PucR family transcriptional regulator [Streptomyces sp. CNH189]
S139GL001021	465	75.8343	27.9897	-1.43795	Down	9.25915e-06	3.37376e-06	known_mRNA	K06893|1|9.9e-48|194.9|strf:ASR50_01345|uncharacterized protein	-	GO:0016853//isomerase activity	GO:0017000//antibiotic biosynthetic process	WP_024886777.1/8.9e-65/isomerase [Streptomyces sp. CNH189]
S139GL004028	4074	397.448	1286.03	1.69409	Up	1.08388e-24	6.54245e-26	known_mRNA	K01192|1|1.4e-73|283.9|bur:Bcep18194_C7540|beta-mannosidase [EC:3.2.1.25];K15855|3|2.8e-53|216.5|sus:Acid_7527|exo-1,4-beta-D-glucosaminidase [EC:3.2.1.165]	-	GO:0004553//hydrolase activity, hydrolyzing O-glycosyl compounds	GO:0005975//carbohydrate metabolic process	WP_015655407.1/0.0e+00/glycoside hydrolase [Streptomyces davawensis]
S139GL006751	1587	127.918	45.7579	-1.48313	Down	3.04001e-08	8.39363e-09	known_mRNA	K07006|1|3.7e-62|244.6|jeu:BJP62_08605|uncharacterized protein	-	-	-	WP_062651705.1/5.5e-215/sulfurase [Streptomyces sp. NBRC 110468]
S139GL003555	1167	206.351	447.901	1.11808	Up	1.49092e-13	2.5137e-14	known_mRNA	K02565|1|8.6e-40|169.9|ccon:AFK62_05945|N-acetylglucosamine repressor	-	-	-	WP_024888313.1/1.5e-209/ROK family transcriptional regulator [Streptomyces sp. CNH189]
S139GL001952	408	688.561	65.7137	-3.38932	Down	8.29144e-49	9.61997e-51	known_mRNA	K07131|1|4.8e-14|82.8|plk:CIK06_04365|uncharacterized protein	GO:0016021//integral component of membrane	-	-	WP_024885160.1/3.0e-69/MULTISPECIES: dynein regulation protein LC7 [Streptomyces]
S139GL000689	882	467.253	960.658	1.03982	Up	1.29341e-14	1.98315e-15	known_mRNA	K21471|1|6.3e-11|73.6|cceu:CBR64_04160|peptidoglycan DL-endopeptidase CwlO [EC:3.4.-.-];K18930|3|4.5e-09|67.4|cet:B8281_04385|D-lactate dehydrogenase;K08300|4|1.1e-07|62.8|rhy:RD110_06870|ribonuclease E [EC:3.1.26.12];K15928|5|1.9e-07|62.0|ksk:KSE_44640|bifunctional hydroxylase/dehydrase	-	-	-	WP_024883213.1/2.8e-160/hypothetical protein [Streptomyces sp. CNH189]
S139GL002058	753	1550.86	5335.99	1.78269	Up	1.63959e-28	7.51287e-30	known_mRNA	K00975|1|1.2e-39|168.7|pmf:P9303_05381|glucose-1-phosphate adenylyltransferase [EC:2.7.7.27];K03497|2|2.1e-07|61.6|bfa:Bfae_31910|chromosome partitioning protein, ParB family;K11904|5|2.8e-07|61.2|ypr:BZ20_3550|type VI secretion system secreted protein VgrG	GO:0005737//cytoplasm;GO:0005737//cytoplasm	GO:0003677//DNA binding;GO:0003677//DNA binding	GO:0006355//regulation of transcription, DNA-templated;GO:0006351//transcription, DNA-templated;GO:0006355//regulation of transcription, DNA-templated;GO:0006351//transcription, DNA-templated	WP_061445745.1/4.7e-132/YebC/PmpR family DNA-binding transcriptional regulator [Streptomyces sp. CCM_MD2014]
S139GL001007	978	2185.79	9169.72	2.06872	Up	9.63071e-27	5.02115e-28	known_mRNA	K02033|1|3.4e-167|592.8|spav:Spa2297_21570|peptide/nickel transport system permease protein	GO:0016021//integral component of membrane;GO:0005886//plasma membrane;GO:0016021//integral component of membrane;GO:0005886//plasma membrane;GO:0016021//integral component of membrane;GO:0005886//plasma membrane	-	GO:0006810//transport;GO:0006810//transport;GO:0006810//transport	WP_073932294.1/2.0e-175/ABC transporter permease [Streptomyces sp. CB02400]
S139GL005642	1617	3165.31	17727.9	2.4856	Up	3.43235e-45	4.63764e-47	known_mRNA	K01969|1|1.9e-295|1019.6|spav:Spa2297_11755|3-methylcrotonyl-CoA carboxylase beta subunit [EC:6.4.1.4]	-	GO:0016874//ligase activity	-	WP_086703320.1/8.1e-307/methylcrotonoyl-CoA carboxylase [Streptomyces vinaceus]
S139GL002603	834	51.4557	20.3045	-1.34153	Down	0.000150264	6.38661e-05	known_mRNA	K18802|1|1.5e-33|148.7|pspo:PSPO_b1353|glutamine amidotransferase;K07008|4|1.6e-24|118.6|sen:SACE_3824|gamma-glutamyl hercynylcysteine S-oxide hydrolase [EC:3.5.1.118]	-	GO:0016740//transferase activity	GO:0006541//glutamine metabolic process	WP_024884602.1/3.8e-159/class II glutamine amidotransferase [Streptomyces sp. CNH189]
S139GL003866	7623	161.832	43.7512	-1.8871	Down	2.41347e-13	4.15418e-14	known_mRNA	K04780|1|0.0e+00|1209.1|batr:TD68_12900|nonribosomal peptide synthetase DhbF	-	GO:0003824//catalytic activity;GO:0031177//phosphopantetheine binding	GO:0008152//metabolic process	WP_048460450.1/0.0e+00/non-ribosomal peptide synthetase [Streptomyces sp. HNS054]
S139GL000360	516	1087.26	3673.2	1.75634	Up	1.3491e-18	1.41864e-19	known_mRNA	K01507|1|1.9e-95|353.6|samb:SAM23877_4154|inorganic pyrophosphatase [EC:3.6.1.1]	-	-	-	AKZ57199.1/2.0e-94/Inorganic pyrophosphatase [Streptomyces ambofaciens ATCC 23877]
S139GL004910	1245	35.7608	7.52049	-2.24948	Down	1.82922e-06	6.12246e-07	known_mRNA	K11904|1|6.8e-35|153.7|bac:BamMC406_6682|type VI secretion system secreted protein VgrG;K01708|4|3.2e-24|118.2|maqu:Maq22A_c21660|galactarate dehydratase [EC:4.2.1.42]	-	-	-	WP_024882504.1/3.7e-227/ADP-ribosylglycohydrolase family protein [Streptomyces sp. CNH189]
S139GL004964	708	425.758	913.184	1.10087	Up	1.23513e-13	2.06429e-14	known_mRNA	K05810|1|2.7e-121|439.9|strf:ASR50_10155|polyphenol oxidase [EC:1.10.3.-]	-	-	-	WP_024882553.1/2.5e-127/laccase domain-containing protein [Streptomyces sp. CNH189]
S139GL000316	198	7.71627	2.35792	-1.71039	Down	0.0298126	0.0184244	known_mRNA	-	GO:0016021//integral component of membrane	-	-	WP_024885812.1/2.9e-25/hypothetical protein [Streptomyces sp. CNH189]
S139GL001156	969	803.567	5201.05	2.69431	Up	3.7167e-51	3.87555e-53	known_mRNA	K02029|1|3.2e-165|586.3|strf:ASR50_23985|polar amino acid transport system permease protein	-	-	-	WP_024884439.1/5.7e-175/amino acid ABC transporter permease [Streptomyces sp. CNH189]
S139GL003192	1164	91.4563	28.449	-1.68471	Down	9.06767e-09	2.3638e-09	known_mRNA	K04091|1|1.9e-201|706.8|strf:ASR50_31290|alkanesulfonate monooxygenase [EC:1.14.14.5]	-	GO:0004497//monooxygenase activity;GO:0016705//oxidoreductase activity, acting on paired donors, with incorporation or reduction of molecular oxygen	-	WP_028959102.1/2.9e-205/alkanesulfonate monooxygenase [Streptomyces sp. UNC401CLCol]
S139GL000483	387	46.3125	20.5266	-1.17391	Down	0.00721052	0.0039849	known_mRNA	K04749|1|4.6e-06|56.2|noa:BKM31_44990|anti-sigma B factor antagonist	-	-	-	WP_024883005.1/6.2e-64/anti-sigma factor antagonist [Streptomyces sp. CNH189]
S139GL005046	684	609.372	187.281	-1.70212	Down	2.19776e-18	2.34979e-19	known_mRNA	K02479|1|1.7e-40|171.4|bsu:BSU38910|two-component system, NarL family, response regulator;K07696|2|1.2e-38|165.2|pmq:PM3016_1740|two-component system, NarL family, response regulator NreC;K07684|5|3.6e-38|163.7|rsn:RSPO_m00500|two-component system, NarL family, nitrate/nitrite response regulator NarL	GO:0005622//intracellular	GO:0003677//DNA binding	GO:0000160//phosphorelay signal transduction system;GO:0006355//regulation of transcription, DNA-templated;GO:0006351//transcription, DNA-templated	WP_024882632.1/2.3e-117/DNA-binding response regulator [Streptomyces sp. CNH189]
S139GL000742	1581	1461.35	3489.38	1.25567	Up	1.62571e-15	2.28014e-16	known_mRNA	K01951|1|7.0e-287|991.1|strt:A8713_19105|GMP synthase (glutamine-hydrolysing) [EC:6.3.5.2]	-	GO:0005524//ATP binding;GO:0003922//GMP synthase (glutamine-hydrolyzing) activity;GO:0016462//pyrophosphatase activity	GO:0006541//glutamine metabolic process;GO:0006177//GMP biosynthetic process	WP_024883259.1/3.6e-299/glutamine-hydrolyzing GMP synthase [Streptomyces sp. CNH189]
S139GL003842	1362	24.6523	7.79461	-1.66118	Down	0.000983576	0.00046947	known_mRNA	K06978|1|4.1e-251|872.1|strf:ASR50_01870|uncharacterized protein	-	GO:0008239//dipeptidyl-peptidase activity;GO:0008239//dipeptidyl-peptidase activity	-	WP_048459741.1/2.1e-252/peptidase S15 [Streptomyces sp. HNS054]
S139GL000563	1731	892.843	1877.73	1.07252	Up	2.30287e-11	4.71127e-12	known_mRNA	K01708|1|1.9e-19|102.8|maqu:Maq22A_c21660|galactarate dehydratase [EC:4.2.1.42]	GO:0016021//integral component of membrane	-	-	WP_024883092.1/6.4e-302/hypothetical protein [Streptomyces sp. CNH189]
S139GL000661	420	1952.93	8057.75	2.04474	Up	9.29749e-27	4.83377e-28	known_mRNA	K02892|1|2.9e-70|269.6|strf:ASR50_21445|large subunit ribosomal protein L23	GO:0005840//ribosome;GO:0005840//ribosome;GO:0005840//ribosome;GO:0005840//ribosome;GO:0005840//ribosome;GO:0005840//ribosome	GO:0019843//rRNA binding;GO:0003735//structural constituent of ribosome;GO:0019843//rRNA binding;GO:0003735//structural constituent of ribosome;GO:0019843//rRNA binding;GO:0003735//structural constituent of ribosome;GO:0019843//rRNA binding;GO:0003735//structural constituent of ribosome;GO:0019843//rRNA binding;GO:0003735//structural constituent of ribosome;GO:0019843//rRNA binding;GO:0003735//st…	GO:0006412//translation;GO:0006412//translation;GO:0006412//translation;GO:0006412//translation;GO:0006412//translation;GO:0006412//translation	WP_006130779.1/3.1e-69/MULTISPECIES: 50S ribosomal protein L23 [Actinobacteria]
S139GL001268	1701	10032.3	21617.2	1.10752	Up	1.06258e-17	1.20787e-18	known_mRNA	K01848|1|0.0e+00|1116.7|scx:AS200_16405|methylmalonyl-CoA mutase, N-terminal domain [EC:5.4.99.2]	-	GO:0031419//cobalamin binding;GO:0004494//methylmalonyl-CoA mutase activity	GO:0008152//metabolic process	WP_024884561.1/0.0e+00/methylmalonyl-CoA mutase [Streptomyces sp. CNH189]
S139GL005862	1188	5736.46	1662.64	-1.78669	Down	4.23244e-24	2.71637e-25	known_mRNA	K09927|1|1.3e-208|730.7|sma:SAVERM_5069|uncharacterized protein	-	-	-	WP_024888563.1/3.0e-226/winged helix-turn-helix domain-containing protein [Streptomyces sp. CNH189]
S139GL005624	1440	1760.84	15342.1	3.12316	Up	4.61615e-94	1.15251e-96	known_mRNA	K03466|1|2.0e-14|85.9|bmu:Bmul_0956|DNA segregation ATPase FtsK/SpoIIIE, S-DNA-T family	-	-	-	WP_024885519.1/2.7e-277/tripeptidyl aminopeptidase [Streptomyces sp. CNH189]
S139GL000140	885	179.962	30.1197	-2.57891	Down	1.63774e-20	1.45518e-21	known_mRNA	K21471|1|1.7e-08|65.5|cceu:CBR64_04160|peptidoglycan DL-endopeptidase CwlO [EC:3.4.-.-];K00059|4|1.9e-07|62.0|rsn:RSPO_c01104|3-oxoacyl-[acyl-carrier protein] reductase [EC:1.1.1.100]	-	-	-	WP_078541058.1/6.2e-160/DUF3152 domain-containing protein [Streptomyces sp. CNH189]
S139GL002578	369	37.3918	12.1791	-1.61831	Down	0.000173889	7.44182e-05	known_mRNA	-	-	-	-	-
S139GL002467	633	20.3304	55.1659	1.44014	Up	9.70976e-05	4.03706e-05	known_mRNA	K11250|1|7.0e-20|102.8|ptx:ABW99_11360|leucine efflux protein;K05834|4|8.6e-18|95.9|beba:BWI17_00895|homoserine/homoserine lactone efflux protein	GO:0016021//integral component of membrane;GO:0005886//plasma membrane;GO:0016021//integral component of membrane;GO:0005886//plasma membrane	-	GO:0006865//amino acid transport;GO:0006865//amino acid transport	WP_024884752.1/1.6e-101/LysE family translocator [Streptomyces sp. CNH189]
S139GL006079	636	82.0235	35.7272	-1.19901	Down	3.95351e-05	1.56828e-05	known_mRNA	K21471|1|2.4e-12|77.8|cceu:CBR64_04160|peptidoglycan DL-endopeptidase CwlO [EC:3.4.-.-];K08300|4|6.1e-08|63.2|vpe:Varpa_1519|ribonuclease E [EC:3.1.26.12];K05879|5|1.0e-07|62.4|bpm:BURPS1710b_A1797|phosphoenolpyruvate---glycerone phosphotransferase subunit DhaL [EC:2.7.1.121]	GO:0016021//integral component of membrane	-	-	WP_024884287.1/1.1e-94/DUF4352 domain-containing protein [Streptomyces sp. CNH189]
S139GL000039	1113	675.644	333.748	-1.0175	Down	1.78542e-12	3.3275e-13	known_mRNA	K02519|1|3.2e-12|78.2|mio:AOA12_14870|translation initiation factor IF-2;K01990|3|4.2e-12|77.8|phh:AFB00_23595|ABC-2 type transport system ATP-binding protein;K08086|4|6.1e-11|73.9|axy:AXYL_02238|pilus assembly protein FimV	GO:0016021//integral component of membrane	-	-	WP_078541052.1/2.1e-136/hypothetical protein [Streptomyces sp. CNH189]
S139GL006155	1251	640.346	3658.31	2.51425	Up	8.35712e-98	1.84104e-100	known_mRNA	K20420|1|3.4e-228|795.8|strf:ASR50_18825|2-hydroxy-5-methyl-1-naphthoate 7-hydroxylase [EC:1.14.99.49]	-	GO:0020037//heme binding;GO:0005506//iron ion binding;GO:0004497//monooxygenase activity;GO:0016705//oxidoreductase activity, acting on paired donors, with incorporation or reduction of molecular oxygen	-	WP_024884216.1/7.8e-233/cytochrome P450 [Streptomyces sp. CNH189]
S139GL002731	2145	581.359	227.417	-1.35409	Down	1.12921e-16	1.38974e-17	known_mRNA	K01708|1|2.9e-33|149.1|maqu:Maq22A_c21660|galactarate dehydratase [EC:4.2.1.42];K11901|5|4.2e-32|145.2|bpm:BURPS1710b_A1695|type VI secretion system protein ImpB	-	-	-	KBQ88923.1/7.2e-53/hypothetical protein X405_04058 [Mycobacterium tuberculosis XTB13-199]
S139GL006212	1758	39804.4	96022.8	1.27045	Up	1.48042e-07	4.36799e-08	known_mRNA	K04077|1|2.7e-287|992.6|scb:SCAB_50441|chaperonin GroEL	GO:0005737//cytoplasm;GO:0005737//cytoplasm;GO:0005737//cytoplasm	GO:0005524//ATP binding;GO:0051082//unfolded protein binding;GO:0005524//ATP binding;GO:0051082//unfolded protein binding;GO:0005524//ATP binding;GO:0051082//unfolded protein binding	GO:0042026//protein refolding;GO:0042026//protein refolding;GO:0042026//protein refolding	EOY49242.1/1.5e-303/chaperonin GroEL [Streptomyces lividans 1326]
S139GL004067	1146	569.98	118.094	-2.27098	Down	2.00278e-24	1.24126e-25	known_mRNA	K01684|1|8.9e-199|698.0|src:M271_14510|galactonate dehydratase [EC:4.2.1.6]	-	GO:0016829//lyase activity;GO:0046872//metal ion binding;GO:0016829//lyase activity;GO:0046872//metal ion binding	GO:0009063//cellular amino acid catabolic process;GO:0009063//cellular amino acid catabolic process	WP_055610195.1/5.7e-198/galactonate dehydratase [Streptomyces phaeochromogenes]
S139GL003090	630	571.844	117.789	-2.27942	Down	2.34873e-24	1.46602e-25	known_mRNA	K06945|1|1.6e-96|357.5|strd:NI25_04490|uncharacterized protein	-	GO:0005524//ATP binding;GO:0005524//ATP binding	-	WP_058917444.1/2.0e-112/ATP-binding protein [Streptomyces sp. 4F]
S139GL004264	3453	2042.79	4673.55	1.19398	Up	3.4925e-16	4.49835e-17	known_mRNA	K01958|1|0.0e+00|2050.0|sdv:BN159_1227|pyruvate carboxylase [EC:6.4.1.1]	-	GO:0005524//ATP binding;GO:0009374//biotin binding;GO:0004075//biotin carboxylase activity;GO:0046872//metal ion binding;GO:0004736//pyruvate carboxylase activity;GO:0005524//ATP binding;GO:0009374//biotin binding;GO:0004075//biotin carboxylase activity;GO:0046872//metal ion binding;GO:0004736//pyruvate carboxylase activity;GO:0005524//ATP binding;GO:0009374//biotin binding;GO:0004075//biotin car…	GO:0006094//gluconeogenesis;GO:0006090//pyruvate metabolic process;GO:0006094//gluconeogenesis;GO:0006090//pyruvate metabolic process;GO:0006094//gluconeogenesis;GO:0006090//pyruvate metabolic process	WP_037936722.1/0.0e+00/pyruvate carboxylase [Streptomyces toyocaensis]
S139GL006461	657	2338.5	11036.2	2.23858	Up	8.83949e-28	4.18023e-29	known_mRNA	K07152|1|3.1e-111|406.4|strf:ASR50_17155|protein SCO1/2	GO:0005623//cell;GO:0005623//cell	-	GO:0045454//cell redox homeostasis;GO:0045454//cell redox homeostasis	WP_024886200.1/1.4e-119/SCO family protein [Streptomyces sp. CNH189]
S139GL005533	2820	2152.61	782.717	-1.45952	Down	1.20052e-27	5.81834e-29	known_mRNA	K01197|1|0.0e+00|1619.0|strf:ASR50_12850|hyaluronoglucosaminidase [EC:3.2.1.35]	-	-	-	WP_024887488.1/0.0e+00/hyaluronidase [Streptomyces sp. CNH189]
S139GL006965	591	38.8077	15.7913	-1.29721	Down	0.000907782	0.000431293	known_mRNA	-	-	-	-	WP_069774422.1/7.1e-51/hypothetical protein [Streptomyces agglomeratus]
S139GL000811	1224	115.581	18.8861	-2.61352	Down	1.46809e-17	1.69686e-18	known_mRNA	K00493|1|3.5e-36|157.9|ftf:FTF0632c|unspecific monooxygenase [EC:1.14.14.1];K15928|3|4.8e-25|120.9|ksk:KSE_44640|bifunctional hydroxylase/dehydrase	-	GO:0071949//FAD binding	-	WP_033272342.1/5.7e-220/FAD-dependent oxidoreductase [Actinospica acidiphila]
S139GL000894	1119	1002.04	2966.6	1.56587	Up	2.35258e-21	1.92795e-22	known_mRNA	K02519|1|2.1e-27|128.6|fri:FraEuI1c_1102|translation initiation factor IF-2	-	-	-	WP_024886623.1/8.9e-212/hypothetical protein [Streptomyces sp. CNH189]
S139GL006931	1077	44.6246	1.21363	-5.20044	Down	8.85587e-12	1.74802e-12	known_mRNA	K10857|1|4.5e-59|233.8|salf:SMD44_p20045|exodeoxyribonuclease X [EC:3.1.11.-]	-	GO:0003824//catalytic activity;GO:0003676//nucleic acid binding	-	WP_006130227.1/6.1e-77/hypothetical protein [Streptomyces gancidicus]
S139GL004226	954	39.0201	12.486	-1.6439	Down	0.00058048	0.000267435	known_mRNA	K02519|1|2.7e-15|88.2|kau:B6264_16730|translation initiation factor IF-2;K01438|2|3.9e-14|84.3|plk:CIK06_12225|acetylornithine deacetylase [EC:3.5.1.16];K06182|4|2.3e-11|75.1|pnr:AT302_22335|23S rRNA pseudouridine2604 synthase [EC:5.4.99.21]	-	-	-	WP_004982481.1/2.7e-132/hypothetical protein [Streptomyces ghanaensis]
S139GL002475	2877	51.1772	15.3441	-1.73782	Down	2.7064e-06	9.29692e-07	known_mRNA	K21449|1|6.6e-33|148.3|aun:AWM73_05835|trimeric autotransporter adhesin;K11904|4|1.7e-28|133.7|yro:CH64_3139|type VI secretion system secreted protein VgrG	-	GO:0016772//transferase activity, transferring phosphorus-containing groups;GO:0016772//transferase activity, transferring phosphorus-containing groups	-	WP_006135961.1/0.0e+00/MULTISPECIES: group 1 glycosyl transferase [Streptomyces]
S139GL005309	1245	31.6293	14.7831	-1.09732	Down	0.0116852	0.00668096	known_mRNA	K02067|1|1.0e-184|651.4|strf:ASR50_11705|phospholipid/cholesterol/gamma-HCH transport system substrate-binding protein	-	-	-	WP_006135635.1/1.1e-218/MULTISPECIES: hypothetical protein [Streptomyces]
S139GL006948	678	52.6526	6.70753	-2.97265	Down	1.27452e-10	2.79275e-11	known_mRNA	K03862|1|6.1e-22|109.8|cbab:SMCB_0812|vanillate monooxygenase [EC:1.14.13.82];K22325|2|2.6e-20|104.4|sphd:HY78_17150|chloroacetanilide N-alkylformylase [EC:1.14.15.23]	-	-	-	WP_086699651.1/1.5e-105/aromatic ring-hydroxylating dioxygenase subunit alpha [Streptomyces vinaceus]
S139GL000635	3486	23886.2	55308.3	1.21132	Up	8.41395e-15	1.26166e-15	known_mRNA	K03043|1|0.0e+00|2220.7|scx:AS200_20345|DNA-directed RNA polymerase subunit beta [EC:2.7.7.6]	-	GO:0003677//DNA binding;GO:0003899//DNA-directed 5'-3' RNA polymerase activity;GO:0032549//ribonucleoside binding;GO:0003677//DNA binding;GO:0003899//DNA-directed 5'-3' RNA polymerase activity;GO:0032549//ribonucleoside binding;GO:0003677//DNA binding;GO:0003899//DNA-directed 5'-3' RNA polymerase activity;GO:0032549//ribonucleoside binding	GO:0006351//transcription, DNA-templated;GO:0006351//transcription, DNA-templated;GO:0006351//transcription, DNA-templated	WP_052839549.1/0.0e+00/DNA-directed RNA polymerase subunit beta [Kitasatospora aureofaciens]
S139GL003989	375	67.5465	25.5077	-1.40495	Down	3.1379e-05	1.22539e-05	known_mRNA	K06199|1|6.8e-55|218.4|spav:Spa2297_04005|fluoride exporter	GO:0005887//integral component of plasma membrane;GO:0005887//integral component of plasma membrane	GO:0015103//inorganic anion transmembrane transporter activity;GO:0015103//inorganic anion transmembrane transporter activity	-	WP_024126995.1/7.4e-54/fluoride efflux transporter CrcB [Streptomyces sp. F8]
S139GL006481	1080	1382.56	6139.98	2.15089	Up	4.91685e-34	1.42978e-35	known_mRNA	K00817|1|1.8e-185|653.7|stsi:A4E84_19800|histidinol-phosphate aminotransferase [EC:2.6.1.9]	-	GO:0004400//histidinol-phosphate transaminase activity;GO:0030170//pyridoxal phosphate binding;GO:0004400//histidinol-phosphate transaminase activity;GO:0030170//pyridoxal phosphate binding	GO:0000105//histidine biosynthetic process;GO:0000105//histidine biosynthetic process	WP_024886220.1/5.4e-198/histidinol-phosphate transaminase [Streptomyces sp. CNH189]
S139GL004269	543	88.7017	29.2744	-1.59932	Down	1.96708e-07	5.879e-08	known_mRNA	K15977|1|3.9e-88|329.3|strf:ASR50_03410|putative oxidoreductase	-	-	-	WP_024887787.1/9.0e-93/DoxX family membrane protein [Streptomyces sp. CNH189]
S139GL001229	1437	31871.7	103566	1.70021	Up	1.00967e-26	5.29374e-28	known_mRNA	K02112|1|1.1e-238|830.9|sbh:SBI_03776|F-type H+-transporting ATPase subunit beta [EC:3.6.3.14]	GO:0005886//plasma membrane;GO:0045261//proton-transporting ATP synthase complex, catalytic core F(1);GO:0005886//plasma membrane;GO:0045261//proton-transporting ATP synthase complex, catalytic core F(1);GO:0005886//plasma membrane;GO:0045261//proton-transporting ATP synthase complex, catalytic core F(1);GO:0005886//plasma membrane;GO:0045261//proton-transporting ATP synthase complex, catalytic c…	GO:0005524//ATP binding;GO:0046933//proton-transporting ATP synthase activity, rotational mechanism;GO:0005524//ATP binding;GO:0046933//proton-transporting ATP synthase activity, rotational mechanism;GO:0005524//ATP binding;GO:0046933//proton-transporting ATP synthase activity, rotational mechanism;GO:0005524//ATP binding;GO:0046933//proton-transporting ATP synthase activity, rotational mechanism	GO:0015986//ATP synthesis coupled proton transport;GO:0015986//ATP synthesis coupled proton transport;GO:0015986//ATP synthesis coupled proton transport;GO:0015986//ATP synthesis coupled proton transport	WP_073724163.1/5.9e-269/F0F1 ATP synthase subunit beta [Streptomyces sp. CB02414]
S139GL001328	861	203.706	57.3541	-1.82852	Down	6.73407e-11	1.43602e-11	known_mRNA	K06178|1|2.8e-11|74.7|rsq:Rsph17025_2231|23S rRNA pseudouridine2605 synthase [EC:5.4.99.22];K00014|2|2.9e-08|64.7|samy:DB32_000011|shikimate dehydrogenase [EC:1.1.1.25];K00012|3|2.9e-08|64.7|abs:AZOBR_p210157|UDPglucose 6-dehydrogenase [EC:1.1.1.22];K08303|5|4.9e-08|63.9|sta:STHERM_c21690|putative protease [EC:3.4.-.-]	-	-	-	WP_024888056.1/5.1e-159/thioesterase family protein [Streptomyces sp. CNH189]
S139GL000717	309	2319.59	7860.79	1.7608	Up	1.11762e-17	1.27372e-18	known_mRNA	K04078|1|4.0e-45|185.7|splu:LK06_020045|chaperonin GroES	GO:0005737//cytoplasm;GO:0005737//cytoplasm;GO:0005737//cytoplasm;GO:0005737//cytoplasm;GO:0005737//cytoplasm;GO:0005737//cytoplasm;GO:0005737//cytoplasm;GO:0005737//cytoplasm;GO:0005737//cytoplasm;GO:0005737//cytoplasm;GO:0005737//cytoplasm;GO:0005737//cytoplasm;GO:0005737//cytoplasm;GO:0005737//cytoplasm;GO:0005737//cytoplasm;GO:0005737//cytoplasm	GO:0005524//ATP binding;GO:0005524//ATP binding;GO:0005524//ATP binding;GO:0005524//ATP binding;GO:0005524//ATP binding;GO:0005524//ATP binding;GO:0005524//ATP binding;GO:0005524//ATP binding;GO:0005524//ATP binding;GO:0005524//ATP binding;GO:0005524//ATP binding;GO:0005524//ATP binding;GO:0005524//ATP binding;GO:0005524//ATP binding;GO:0005524//ATP binding;GO:0005524//ATP binding	GO:0006457//protein folding;GO:0006457//protein folding;GO:0006457//protein folding;GO:0006457//protein folding;GO:0006457//protein folding;GO:0006457//protein folding;GO:0006457//protein folding;GO:0006457//protein folding;GO:0006457//protein folding;GO:0006457//protein folding;GO:0006457//protein folding;GO:0006457//protein folding;GO:0006457//protein folding;GO:0006457//protein folding;GO:0006…	WP_073932713.1/2.5e-47/MULTISPECIES: co-chaperone GroES [Streptomyces]
S139GL001871	1032	98.0384	17.772	-2.46374	Down	0.000786978	0.000369588	known_mRNA	K00344|1|2.6e-40|171.4|rha:RHA1_ro00633|NADPH2:quinone reductase [EC:1.6.5.5]	-	GO:0016491//oxidoreductase activity;GO:0016491//oxidoreductase activity	-	WP_093764970.1/4.1e-147/alcohol dehydrogenase [Streptomyces sp. F-7]
S139GL006648	465	28.5171	6.98796	-2.02889	Down	0.000131671	5.55573e-05	known_mRNA	K07155|1|2.0e-08|64.3|hym:N008_18130|quercetin 2,3-dioxygenase [EC:1.13.11.24]	-	-	-	WP_018560047.1/5.8e-56/cupin domain-containing protein [Streptomyces sp. BoleA5]
S139GL004857	483	47.9709	21.9013	-1.13114	Down	0.00333679	0.00173333	known_mRNA	K00626|1|5.5e-09|66.2|brz:CFK38_06305|acetyl-CoA C-acetyltransferase [EC:2.3.1.9];K16147|3|6.1e-08|62.8|plk:CIK06_10295|starch synthase (maltosyl-transferring) [EC:2.4.99.16];K03589|4|7.9e-08|62.4|brz:CFK38_14065|cell division protein FtsQ	GO:0016021//integral component of membrane	-	-	WP_024882451.1/3.1e-81/DUF1772 domain-containing protein [Streptomyces sp. CNH189]
S139GL006301	288	150.376	376.033	1.32229	Up	1.54369e-10	3.40524e-11	known_mRNA	K03636|1|9.9e-38|161.0|samb:SAM23877_3520|sulfur-carrier protein	-	-	-	WP_024884066.1/4.0e-39/MoaD/ThiS family protein [Streptomyces sp. CNH189]
S139GL004681	1071	3896.67	10090.8	1.37272	Up	2.56165e-19	2.50939e-20	known_mRNA	K01620|1|5.8e-192|675.2|spav:Spa2297_03625|threonine aldolase [EC:4.1.2.48]	-	GO:0016829//lyase activity;GO:0016829//lyase activity;GO:0016829//lyase activity	GO:0006520//cellular amino acid metabolic process;GO:0006520//cellular amino acid metabolic process;GO:0006520//cellular amino acid metabolic process	WP_006136504.1/4.4e-200/MULTISPECIES: low specificity L-threonine aldolase [Streptomyces]
S139GL006068	441	342.236	119.37	-1.51955	Down	2.28958e-10	5.15147e-11	known_mRNA	-	-	-	-	BAU84974.1/7.1e-72/transposase [Streptomyces laurentii]
S139GL003266	1302	473.175	83.2914	-2.50613	Down	5.93332e-23	4.2524e-24	known_mRNA	K15320|1|4.9e-201|705.7|strt:A8713_24070|6-methylsalicylic acid synthase [EC:2.3.1.165]	-	GO:0003824//catalytic activity;GO:0031177//phosphopantetheine binding	GO:0008152//metabolic process	CEK42827.1/9.7e-202/6-methylsalicylic acid synthase, type I PKS [Streptomyces sp. Tu 6176]
S139GL003022	414	150.908	333.66	1.14471	Up	4.74731e-11	1.00119e-11	known_mRNA	K05982|1|1.9e-10|70.9|sals:SLNWT_0406|deoxyribonuclease V [EC:3.1.21.7];K02519|2|3.4e-07|60.1|acq:AM609_03670|translation initiation factor IF-2;K00943|4|5.8e-07|59.3|maqu:Maq22A_c17645|dTMP kinase [EC:2.7.4.9]	-	-	GO:0051301//cell division;GO:0051301//cell division;GO:0051301//cell division	WP_024888127.1/1.9e-71/SsgA family sporulation/cell division regulator [Streptomyces sp. CNH189]
S139GL001983	2523	5128.96	16889.7	1.71941	Up	1.17614e-23	7.91115e-25	known_mRNA	K01890|1|0.0e+00|1581.6|strf:ASR50_07625|phenylalanyl-tRNA synthetase beta chain [EC:6.1.1.20]	GO:0005737//cytoplasm	GO:0005524//ATP binding;GO:0000287//magnesium ion binding;GO:0004826//phenylalanine-tRNA ligase activity;GO:0000049//tRNA binding	GO:0006432//phenylalanyl-tRNA aminoacylation	WP_048459993.1/0.0e+00/phenylalanine--tRNA ligase subunit beta [Streptomyces sp. HNS054]
S139GL006282	186	7.02407	2.06787	-1.76416	Down	0.0416167	0.0264467	known_mRNA	-	-	-	-	WP_024884085.1/5.4e-21/hypothetical protein [Streptomyces sp. CNH189]
S139GL000235	1185	149.521	33.2371	-2.16948	Down	8.41961e-15	1.26375e-15	known_mRNA	K02519|1|5.3e-21|107.5|ksk:KSE_53070|translation initiation factor IF-2;K01438|2|3.4e-20|104.8|plk:CIK06_12225|acetylornithine deacetylase [EC:3.5.1.16]	GO:0016021//integral component of membrane	-	-	WP_086682691.1/8.0e-195/acyltransferase [Streptomyces pseudogriseolus]
S139GL002168	1527	1993.84	908.41	-1.13413	Down	4.21094e-14	6.71004e-15	known_mRNA	K01708|1|9.2e-26|123.6|maqu:Maq22A_c21660|galactarate dehydratase [EC:4.2.1.42];K11904|3|1.2e-20|106.7|bac:BamMC406_6682|type VI secretion system secreted protein VgrG;K06178|5|2.9e-19|102.1|lez:GLE_2792|23S rRNA pseudouridine2605 synthase [EC:5.4.99.22]	-	-	-	WP_024887303.1/3.2e-281/hypothetical protein [Streptomyces sp. CNH189]
S139GL005879	981	902.334	2443.8	1.43739	Up	2.9986e-18	3.25006e-19	known_mRNA	K14696|1|5.3e-43|180.3|ccx:COCOR_08048|solute carrier family 30 (zinc transporter), member 9;K08303|5|1.5e-16|92.4|sta:STHERM_c21690|putative protease [EC:3.4.-.-]	GO:0016021//integral component of membrane;GO:0016021//integral component of membrane;GO:0016021//integral component of membrane;GO:0016021//integral component of membrane	GO:0008324//cation transmembrane transporter activity;GO:0008324//cation transmembrane transporter activity;GO:0008324//cation transmembrane transporter activity;GO:0008324//cation transmembrane transporter activity	-	WP_033276237.1/1.0e-171/MULTISPECIES: cation diffusion facilitator transporter [Actinobacteria]
S139GL000192	444	680.716	4065.67	2.57837	Up	1.77709e-24	1.09356e-25	known_mRNA	-	-	GO:0005198//structural molecule activity	-	WP_024886438.1/2.8e-76/phage tail protein [Streptomyces sp. CNH189]
S139GL005004	1029	359.777	115.716	-1.63652	Down	2.46127e-20	2.21221e-21	known_mRNA	K21071|1|1.7e-188|663.7|strf:ASR50_10350|ATP-dependent phosphofructokinase / diphosphate-dependent phosphofructokinase [EC:2.7.1.11 2.7.1.90]	GO:0005737//cytoplasm	GO:0003872//6-phosphofructokinase activity;GO:0005524//ATP binding;GO:0047334//diphosphate-fructose-6-phosphate 1-phosphotransferase activity;GO:0046872//metal ion binding	GO:0006002//fructose 6-phosphate metabolic process	WP_024882592.1/2.2e-193/6-phosphofructokinase [Streptomyces sp. CNH189]
S139GL005148	912	743.966	1910.91	1.36095	Up	1.48901e-16	1.85225e-17	known_mRNA	K18353|1|4.5e-137|492.7|srw:TUE45_02814|vancomycin resistance protein VanJ	GO:0016021//integral component of membrane;GO:0016021//integral component of membrane	-	-	WP_024882708.1/1.4e-162/membrane protein [Streptomyces sp. CNH189]
S139GL003760	828	247.947	92.1827	-1.42746	Down	2.69403e-09	6.71431e-10	known_mRNA	K00433|1|2.0e-136|490.3|shy:SHJG_1605|non-heme chloroperoxidase [EC:1.11.1.10]	-	-	-	WP_024887896.1/3.7e-154/alpha/beta hydrolase [Streptomyces sp. CNH189]
S139GL000195	1335	4047.86	14829.8	1.87327	Up	2.06608e-27	1.02257e-28	known_mRNA	K18546|1|9.2e-30|136.7|apre:CNX65_09245|streptogrisin C [EC:3.4.21.-]	GO:0016021//integral component of membrane	-	-	WP_024886440.1/1.4e-251/hydrogenase expression protein [Streptomyces sp. CNH189]
S139GL001034	339	131.975	26.5503	-2.31347	Down	2.1047e-10	4.71077e-11	known_mRNA	K03628|1|2.3e-06|57.0|acta:C1701_17595|transcription termination factor Rho	-	GO:0005524//ATP binding	-	WP_024884326.1/2.0e-50/hypothetical protein [Streptomyces sp. CNH189]
S139GL004206	381	183.437	29.2929	-2.64666	Down	1.67335e-21	1.35903e-22	known_mRNA	-	-	-	-	WP_024887742.1/3.6e-48/DUF1540 domain-containing protein [Streptomyces sp. CNH189]
S139GL000506	477	110.069	263.286	1.25822	Up	1.25158e-09	3.01085e-10	known_mRNA	K03719|1|6.1e-77|292.0|strf:ASR50_20620|Lrp/AsnC family transcriptional regulator, leucine-responsive regulatory protein	GO:0005622//intracellular;GO:0005622//intracellular	GO:0043565//sequence-specific DNA binding;GO:0003700//DNA binding transcription factor activity;GO:0043565//sequence-specific DNA binding;GO:0003700//DNA binding transcription factor activity	GO:0006351//transcription, DNA-templated;GO:0006351//transcription, DNA-templated	WP_024883040.1/2.7e-77/AsnC family transcriptional regulator [Streptomyces sp. CNH189]
S139GL001117	816	477.17	968.764	1.02164	Up	3.52043e-12	6.71617e-13	known_mRNA	K06178|1|3.7e-13|80.9|rsh:Rsph17029_0940|23S rRNA pseudouridine2605 synthase [EC:5.4.99.22];K02519|2|1.5e-11|75.5|nda:Ndas_3592|translation initiation factor IF-2	-	GO:0008233//peptidase activity	-	WP_024884403.1/1.1e-155/SOS response-associated peptidase [Streptomyces sp. CNH189]
S139GL005735	423	1026.64	462.672	-1.14987	Down	4.98118e-07	1.567e-07	known_mRNA	K13993|1|5.8e-63|245.4|strf:ASR50_13955|HSP20 family protein	-	-	-	WP_037722877.1/7.8e-68/heat-shock protein Hsp20 [Streptomyces sp. CNH189]
S139GL001134	234	8.08214	46.0398	2.51007	Up	3.03402e-07	9.30391e-08	known_mRNA	-	-	-	-	SCD83999.1/6.9e-34/Protein of unknown function [Streptomyces sp. di188]
S139GL001315	1368	1655.76	4647.77	1.48905	Up	4.54548e-16	5.96807e-17	known_mRNA	K01752|1|1.0e-246|857.4|slv:SLIV_11160|L-serine dehydratase [EC:4.3.1.17]	-	GO:0051539//4 iron, 4 sulfur cluster binding;GO:0003941//L-serine ammonia-lyase activity;GO:0051539//4 iron, 4 sulfur cluster binding;GO:0003941//L-serine ammonia-lyase activity	GO:0006094//gluconeogenesis;GO:0006094//gluconeogenesis	WP_048459845.1/1.8e-254/L-serine ammonia-lyase [Streptomyces sp. HNS054]
S139GL006106	459	128.884	63.9422	-1.01124	Down	1.97352e-05	7.52424e-06	known_mRNA	K07005|1|7.3e-19|99.0|mab:MAB_4748c|uncharacterized protein;K16386|2|1.7e-07|61.2|salu:DC74_7915|polyene macrolide polyketide synthase;K17675|3|1.9e-06|57.8|rce:RC1_2420|ATP-dependent RNA helicase SUPV3L1/SUV3 [EC:3.6.4.13];K09166|4|7.1e-06|55.8|cceu:CBR64_10775|uncharacterized protein;K17218|5|9.2e-06|55.5|bpm:BURPS1710b_1884|sulfide:quinone oxidoreductase [EC:1.8.5.4]	-	GO:0048037//cofactor binding	-	WP_024884264.1/4.3e-72/pyridoxamine 5'-phosphate oxidase [Streptomyces sp. CNH189]
S139GL005628	804	201.096	44.7102	-2.1692	Down	1.83947e-21	1.49664e-22	known_mRNA	K07004|1|1.6e-82|311.2|bif:N288_23350|uncharacterized protein	-	GO:0004519//endonuclease activity	-	WP_055573921.1/4.4e-120/ribonuclease [Streptomyces prasinopilosus]
S139GL002546	1128	900.322	133.701	-2.75143	Down	1.21818e-56	1.00188e-58	known_mRNA	K01274|1|7.2e-185|651.7|sco:SCO6076|D-alanyl-D-alanine dipeptidase [EC:3.4.13.-]	-	-	-	WP_024884660.1/2.8e-205/aminopeptidase P family protein [Streptomyces sp. CNH189]
S139GL004373	504	85.715	28.4185	-1.59272	Down	3.59635e-08	9.99838e-09	known_mRNA	K11927|1|5.7e-09|66.2|abac:LuPra_01231|ATP-dependent RNA helicase RhlE [EC:3.6.4.13];K02519|2|4.9e-08|63.2|dtm:BJL86_1823|translation initiation factor IF-2;K07667|3|2.0e-06|57.8|mee:DA075_07365|two-component system, OmpR family, KDP operon response regulator KdpE;K06182|4|3.5e-06|57.0|rgu:A4W93_08800|23S rRNA pseudouridine2604 synthase [EC:5.4.99.21]	-	-	-	WP_024887625.1/4.7e-88/SRPBCC family protein [Streptomyces sp. CNH189]
S139GL003893	1062	57.7084	25.4867	-1.17904	Down	0.000383282	0.000172305	known_mRNA	K01421|1|1.9e-06|58.9|ido:I598_2158|putative membrane protein	GO:0016021//integral component of membrane	-	-	WP_030866905.1/1.4e-158/membrane protein [Streptomyces violaceoruber]
S139GL000176	576	617.381	1352.97	1.1319	Up	1.43173e-12	2.6452e-13	known_mRNA	K01494|1|9.3e-104|381.3|sgu:SGLAU_18005|dCTP deaminase [EC:3.5.4.13]	-	-	-	WP_024886422.1/1.8e-104/dCTP deaminase [Streptomyces sp. CNH189]
S139GL002048	1962	2963.87	10611.7	1.84011	Up	1.28968e-26	6.8755e-28	known_mRNA	K01868|1|0.0e+00|1292.7|strf:ASR50_07230|threonyl-tRNA synthetase [EC:6.1.1.3]	GO:0005737//cytoplasm;GO:0005737//cytoplasm	GO:0005524//ATP binding;GO:0046872//metal ion binding;GO:0004829//threonine-tRNA ligase activity;GO:0000049//tRNA binding;GO:0005524//ATP binding;GO:0046872//metal ion binding;GO:0004829//threonine-tRNA ligase activity;GO:0000049//tRNA binding	GO:0006435//threonyl-tRNA aminoacylation;GO:0006435//threonyl-tRNA aminoacylation	WP_004990556.1/0.0e+00/threonine--tRNA ligase [Streptomyces ghanaensis]
S139GL004105	750	26.1319	12.2222	-1.09631	Down	0.0172933	0.0102226	known_mRNA	K01887|1|7.0e-51|206.1|nsr:NS506_04811|arginyl-tRNA synthetase [EC:6.1.1.19];K00059|2|2.2e-41|174.5|smy:BJP26_06970|3-oxoacyl-[acyl-carrier protein] reductase [EC:1.1.1.100]	-	GO:0016491//oxidoreductase activity	-	WP_048458685.1/4.8e-113/short-chain dehydrogenase [Streptomyces sp. HNS054]
S139GL006690	276	179.082	76.6402	-1.22445	Down	1.07565e-08	2.823e-09	known_mRNA	-	-	-	-	WP_093911434.1/3.2e-30/hypothetical protein [Streptomyces sp. cf386]
S139GL001607	558	750.308	2795.31	1.89746	Up	5.94241e-23	4.26764e-24	known_mRNA	K07738|1|4.5e-95|352.4|strf:ASR50_26235|transcriptional repressor NrdR	-	GO:0005524//ATP binding;GO:0003677//DNA binding;GO:0008270//zinc ion binding;GO:0005524//ATP binding;GO:0003677//DNA binding;GO:0008270//zinc ion binding	GO:0045892//negative regulation of transcription, DNA-templated;GO:0006351//transcription, DNA-templated;GO:0045892//negative regulation of transcription, DNA-templated;GO:0006351//transcription, DNA-templated	WP_024885651.1/8.1e-97/transcriptional repressor NrdR [Streptomyces sp. CNH189]
S139GL001015	174	25.678	57.2973	1.15794	Up	0.000834464	0.000393395	known_mRNA	-	-	-	-	WP_006132006.1/1.3e-21/MULTISPECIES: hypothetical protein [Actinobacteria]
S139GL005270	1575	169.258	47.9896	-1.81843	Down	1.01397e-10	2.19801e-11	known_mRNA	K20754|1|4.6e-113|413.7|thc:TCCBUS3UF1_4370|aqualysin 1 [EC:3.4.21.111];K14645|2|2.4e-109|401.4|ksd:KS2013_351|serine protease [EC:3.4.21.-]	-	GO:0004252//serine-type endopeptidase activity	-	WP_024882823.1/3.0e-290/serine protease [Streptomyces sp. CNH189]
S139GL004722	1119	143.91	15.3735	-3.22665	Down	8.30056e-24	5.4823e-25	known_mRNA	K07222|1|7.6e-70|269.6|sco:SCO6838|putative flavoprotein involved in K+ transport	-	GO:0016491//oxidoreductase activity	-	WP_028959910.1/2.7e-200/pyridine nucleotide-disulfide oxidoreductase [Streptomyces sp. UNC401CLCol]
S139GL006905	1206	135.973	64.5046	-1.07584	Down	2.87474e-06	9.89631e-07	known_mRNA	K00529|1|4.0e-64|250.8|fal:FRAAL4010|3-phenylpropionate/trans-cinnamate dioxygenase ferredoxin reductase component [EC:1.18.1.3]	-	GO:0050660//flavin adenine dinucleotide binding;GO:0016491//oxidoreductase activity;GO:0050660//flavin adenine dinucleotide binding;GO:0016491//oxidoreductase activity	-	WP_030226977.1/1.2e-158/FAD-dependent oxidoreductase [Streptomyces sp. NRRL WC-3626]
S139GL002858	1926	116.017	26.1317	-2.15046	Down	4.02859e-11	8.44885e-12	known_mRNA	K00123|1|0.0e+00|1209.5|strd:NI25_05595|formate dehydrogenase major subunit [EC:1.17.1.9]	-	GO:0030151//molybdenum ion binding;GO:0016491//oxidoreductase activity	-	WP_024883802.1/0.0e+00/formate dehydrogenase [Streptomyces sp. CNH189]
S139GL002064	1116	800.433	2775.06	1.79367	Up	2.63715e-30	1.04572e-31	known_mRNA	K03074|1|6.2e-197|691.8|strf:ASR50_07150|preprotein translocase subunit SecF	GO:0016021//integral component of membrane;GO:0005622//intracellular;GO:0005886//plasma membrane	GO:0015450//P-P-bond-hydrolysis-driven protein transmembrane transporter activity	GO:0065002//intracellular protein transmembrane transport;GO:0006605//protein targeting;GO:0043952//protein transport by the Sec complex	WP_024887395.1/4.9e-202/protein translocase subunit SecF [Streptomyces sp. CNH189]
S139GL006532	1017	1067.89	2400.34	1.16848	Up	1.93779e-13	3.30697e-14	known_mRNA	K03497|1|3.7e-172|609.4|strf:ASR50_16820|chromosome partitioning protein, ParB family	-	GO:0003677//DNA binding	-	WP_024886264.1/2.4e-179/chromosome partitioning protein ParB [Streptomyces sp. CNH189]
S139GL002335	669	541.968	1935.45	1.83639	Up	3.278e-20	2.97519e-21	known_mRNA	K03499|1|2.2e-117|426.8|strf:ASR50_26580|trk system potassium uptake protein	GO:0005886//plasma membrane;GO:0005886//plasma membrane;GO:0005886//plasma membrane	GO:0015079//potassium ion transmembrane transporter activity;GO:0015079//potassium ion transmembrane transporter activity;GO:0015079//potassium ion transmembrane transporter activity	-	WP_024885580.1/1.1e-116/TrkA family potassium uptake protein [Streptomyces sp. CNH189]
S139GL004582	966	119.264	41.3405	-1.52852	Down	2.11379e-09	5.21229e-10	known_mRNA	K00508|1|4.1e-11|74.3|sur:STAUR_0738|linoleoyl-CoA desaturase [EC:1.14.19.3];K22769|3|1.2e-10|72.8|tsm:ASU32_17610|NADPH-dependent stearoyl-CoA 9-desaturase [EC:1.14.19.-]	GO:0016021//integral component of membrane	GO:0016491//oxidoreductase activity	GO:0006629//lipid metabolic process	WP_078541014.1/3.2e-178/acyl-CoA desaturase [Streptomyces sp. CNH189]
S139GL001230	378	670.816	2851.72	2.08785	Up	4.43601e-45	6.05888e-47	known_mRNA	K02114|1|5.4e-60|235.3|strf:ASR50_24340|F-type H+-transporting ATPase subunit epsilon	GO:0005886//plasma membrane;GO:0045261//proton-transporting ATP synthase complex, catalytic core F(1);GO:0005886//plasma membrane;GO:0045261//proton-transporting ATP synthase complex, catalytic core F(1);GO:0005886//plasma membrane;GO:0045261//proton-transporting ATP synthase complex, catalytic core F(1);GO:0005886//plasma membrane;GO:0045261//proton-transporting ATP synthase complex, catalytic c…	GO:0005524//ATP binding;GO:0046933//proton-transporting ATP synthase activity, rotational mechanism;GO:0005524//ATP binding;GO:0046933//proton-transporting ATP synthase activity, rotational mechanism;GO:0005524//ATP binding;GO:0046933//proton-transporting ATP synthase activity, rotational mechanism;GO:0005524//ATP binding;GO:0046933//proton-transporting ATP synthase activity, rotational mechanism	GO:0015986//ATP synthesis coupled proton transport;GO:0015986//ATP synthesis coupled proton transport;GO:0015986//ATP synthesis coupled proton transport;GO:0015986//ATP synthesis coupled proton transport	WP_024884526.1/7.0e-60/ATP synthase subunit epsilon [Streptomyces sp. CNH189]
S139GL004789	369	35.019	86.147	1.29866	Up	9.08379e-06	3.30853e-06	known_mRNA	-	-	-	-	WP_053763258.1/1.2e-53/hypothetical protein [Streptomyces sp. AS58]
S139GL004672	1350	1205.06	304.493	-1.98462	Down	5.86105e-23	4.192e-24	known_mRNA	K07646|1|1.9e-22|112.5|maqu:Maq22A_c17265|two-component system, OmpR family, sensor histidine kinase KdpD [EC:2.7.13.3]	-	GO:0003824//catalytic activity;GO:0046872//metal ion binding	-	WP_024885023.1/2.2e-241/aldolase [Streptomyces sp. CNH189]
S139GL004561	1095	313.057	134.794	-1.21566	Down	2.02434e-11	4.12657e-12	known_mRNA	K06907|1|2.6e-14|85.1|scu:SCE1572_24820|uncharacterized protein;K02343|5|9.9e-14|83.2|mih:BJP65_13535|DNA polymerase III subunit gamma/tau [EC:2.7.7.7]	-	-	-	WP_078541006.1/2.5e-182/hypothetical protein [Streptomyces sp. CNH189]
S139GL003089	372	270.589	59.2876	-2.1903	Down	4.49633e-21	3.81683e-22	known_mRNA	-	-	-	-	WP_033277262.1/1.5e-62/MULTISPECIES: DUF742 domain-containing protein [Actinobacteria]
S139GL005549	1338	2444.86	6795.85	1.4749	Up	9.44698e-36	2.38637e-37	known_mRNA	K02519|1|1.4e-33|149.4|svl:Strvi_2033|translation initiation factor IF-2	-	-	-	WP_024887469.1/2.2e-281/phosphopeptide-binding protein [Streptomyces sp. CNH189]
S139GL005191	693	320.393	156.949	-1.02955	Down	5.19061e-05	2.08341e-05	known_mRNA	K01625|1|8.0e-102|375.2|strf:ASR50_11165|2-dehydro-3-deoxyphosphogluconate aldolase / (4S)-4-hydroxy-2-oxoglutarate aldolase [EC:4.1.2.14 4.1.3.42]	-	-	-	WP_024882752.1/6.2e-115/keto-deoxy-phosphogluconate aldolase [Streptomyces sp. CNH189]
S139GL001477	759	1257.88	5190.07	2.04476	Up	1.12186e-24	6.78817e-26	known_mRNA	K09903|1|2.3e-134|483.4|sle:sle_20370|uridylate kinase [EC:2.7.4.22]	GO:0005737//cytoplasm;GO:0005737//cytoplasm	GO:0005524//ATP binding;GO:0033862//UMP kinase activity;GO:0005524//ATP binding;GO:0033862//UMP kinase activity	GO:0044210//'de novo' CTP biosynthetic process;GO:0044210//'de novo' CTP biosynthetic process	WP_024887971.1/2.9e-137/UMP kinase [Streptomyces sp. CNH189]
S139GL004934	1389	1155.38	2698.23	1.22365	Up	1.78955e-16	2.24713e-17	known_mRNA	K00013|1|3.7e-231|805.8|spav:Spa2297_08380|histidinol dehydrogenase [EC:1.1.1.23]	-	GO:0004399//histidinol dehydrogenase activity;GO:0051287//NAD binding;GO:0008270//zinc ion binding	GO:0000105//histidine biosynthetic process	WP_024882527.1/3.7e-244/histidinol dehydrogenase [Streptomyces sp. CNH189]
S139GL001988	1239	371.922	121.564	-1.61329	Down	5.58371e-11	1.18251e-11	known_mRNA	K11904|1|1.3e-14|86.3|yro:CH64_3139|type VI secretion system secreted protein VgrG	-	-	-	WP_006132348.1/1.9e-215/MULTISPECIES: hypothetical protein [Streptomyces]
S139GL006955	537	19.3697	7.27837	-1.41211	Down	0.0128241	0.00738861	known_mRNA	-	-	GO:0003677//DNA binding	GO:0015074//DNA integration;GO:0006310//DNA recombination	WP_008742146.1/9.9e-60/hypothetical protein [Streptomyces sp. Mg1]
S139GL006540	1332	49.3019	21.2562	-1.21376	Down	0.000548554	0.000252001	known_mRNA	K03466|1|2.9e-15|88.6|bmj:BMULJ_02308|DNA segregation ATPase FtsK/SpoIIIE, S-DNA-T family;K19290|3|1.1e-14|86.7|aae:aq_1684|mannuronan synthase [EC:2.4.1.33];K00147|4|2.1e-13|82.4|maqu:Maq22A_c22215|glutamate-5-semialdehyde dehydrogenase [EC:1.2.1.41];K11749|5|2.1e-10|72.4|msd:MYSTI_02958|regulator of sigma E protease [EC:3.4.24.-]	-	-	-	WP_086871813.1/5.6e-229/hypothetical protein [Streptomyces viridochromogenes]
S139GL003810	882	5079.26	2405.41	-1.07834	Down	0.000129131	5.4429e-05	known_mRNA	K02519|1|1.9e-15|88.6|sgv:B1H19_29105|translation initiation factor IF-2;K21471|3|6.1e-14|83.6|cceu:CBR64_04160|peptidoglycan DL-endopeptidase CwlO [EC:3.4.-.-];K01708|5|2.0e-12|78.6|maqu:Maq22A_c21660|galactarate dehydratase [EC:4.2.1.42]	-	-	GO:0006950//response to stress	KEG44218.1/3.0e-154/universal stress protein UspA [Streptomyces griseorubens]
S139GL006343	558	295.37	126.347	-1.22513	Down	6.3548e-11	1.35048e-11	known_mRNA	K02519|1|8.9e-11|72.4|miz:BAB75_16810|translation initiation factor IF-2;K06178|2|3.4e-10|70.5|sphi:TS85_06885|23S rRNA pseudouridine2605 synthase [EC:5.4.99.22]	-	GO:0008080//N-acetyltransferase activity;GO:0008080//N-acetyltransferase activity	-	WP_024884028.1/4.4e-95/N-acetyltransferase [Streptomyces sp. CNH189]
S139GL006843	630	84.0988	13.5742	-2.63122	Down	4.94e-13	8.72789e-14	known_mRNA	K07492|1|3.4e-19|100.5|msj:MSSAC_2938|putative transposase	-	-	-	WP_079128795.1/1.7e-39/IS5/IS1182 family transposase [Streptomyces sp. S10(2016)]
S139GL002674	399	90.2091	232.676	1.36698	Up	4.78989e-12	9.25759e-13	known_mRNA	K07107|1|8.5e-64|248.1|strf:ASR50_28435|acyl-CoA thioester hydrolase [EC:3.1.2.-]	-	-	-	WP_024883973.1/2.9e-64/thioesterase [Streptomyces sp. CNH189]
S139GL006696	483	94.7198	35.8232	-1.40277	Down	1.17042e-05	4.31625e-06	known_mRNA	K07492|1|7.2e-17|92.4|msw:MSSIT_2108|putative transposase	-	-	-	CCB72980.1/2.0e-83/transposase (fragment) [Streptomyces cattleya NRRL 8057 = DSM 46488]
S139GL004642	1143	270.772	558.384	1.04418	Up	2.10548e-09	5.18872e-10	known_mRNA	K11391|1|8.3e-205|718.0|strf:ASR50_05180|23S rRNA (guanine1835-N2)-methyltransferase [EC:2.1.1.174]	GO:0005737//cytoplasm	GO:0052916//23S rRNA (guanine(1835)-N(2))-methyltransferase activity;GO:0003676//nucleic acid binding	-	WP_024885053.1/5.0e-210/50S rRNA methyltransferase [Streptomyces sp. CNH189]
S139GL003312	813	757.823	1987.34	1.3909	Up	8.90305e-18	1.00158e-18	known_mRNA	K02519|1|5.8e-11|73.6|acto:C3V41_01600|translation initiation factor IF-2;K01708|2|1.3e-10|72.4|maqu:Maq22A_c21660|galactarate dehydratase [EC:4.2.1.42];K03500|4|1.7e-10|72.0|mmar:MODMU_3304|16S rRNA (cytosine967-C5)-methyltransferase [EC:2.1.1.176]	-	-	-	WP_024883540.1/5.0e-148/hypothetical protein [Streptomyces sp. CNH189]
S139GL003166	645	91.2888	10.0852	-3.17819	Down	4.1711e-15	6.08298e-16	known_mRNA	K07100|1|1.6e-59|234.6|srw:TUE45_02134|putative phosphoribosyl transferase	-	-	-	WP_024883655.1/1.5e-110/DeoR family transcriptional regulator [Streptomyces sp. CNH189]
S139GL000726	612	3547.57	857.689	-2.0483	Down	1.42009e-32	4.67178e-34	known_mRNA	K02479|1|1.4e-28|131.7|xcv:XCV2153|two-component system, NarL family, response regulator;K07684|2|2.3e-28|131.0|gpb:HDN1F_13200|two-component system, NarL family, nitrate/nitrite response regulator NarL;K11618|3|2.8e-26|124.0|sth:STH2728|two-component system, NarL family, response regulator LiaR	GO:0005622//intracellular;GO:0005622//intracellular;GO:0005622//intracellular;GO:0005622//intracellular;GO:0005622//intracellular;GO:0005622//intracellular;GO:0005622//intracellular;GO:0005622//intracellular;GO:0005622//intracellular;GO:0005622//intracellular;GO:0005622//intracellular;GO:0005622//intracellular;GO:0005622//intracellular;GO:0005622//intracellular;GO:0005622//intracellular;GO:000562…	GO:0003677//DNA binding;GO:0003677//DNA binding;GO:0003677//DNA binding;GO:0003677//DNA binding;GO:0003677//DNA binding;GO:0003677//DNA binding;GO:0003677//DNA binding;GO:0003677//DNA binding;GO:0003677//DNA binding;GO:0003677//DNA binding;GO:0003677//DNA binding;GO:0003677//DNA binding;GO:0003677//DNA binding;GO:0003677//DNA binding;GO:0003677//DNA binding;GO:0003677//DNA binding;GO:0003677//DNA…	GO:0000160//phosphorelay signal transduction system;GO:0006355//regulation of transcription, DNA-templated;GO:0006351//transcription, DNA-templated;GO:0000160//phosphorelay signal transduction system;GO:0006355//regulation of transcription, DNA-templated;GO:0006351//transcription, DNA-templated;GO:0000160//phosphorelay signal transduction system;GO:0006355//regulation of transcription, DNA-templa…
GO:0006355//regulation of transcription, DNA-templated;GO:0006351//transcription, DNA-templated;GO:0000160//phosphorelay signal transduction system;GO:0006355//regulation of transcription, DNA-templated;GO:0006351//transcription, DNA-templated;GO:0000160//phosphorelay signal transduction system;GO:0006355//regulation of transcription, DNA-templated;GO:0006351//transcription, DNA-templated;GO:0000…	CUM39041.1/2.1e-106/DNA-binding response regulator, LuxR family [Streptomyces venezuelae]
S139GL002558	834	54.6863	8.85334	-2.62689	Down	6.0531e-10	1.41704e-10	known_mRNA	K02026|1|3.6e-141|506.1|strf:ASR50_27800|multiple sugar transport system permease protein	GO:0016021//integral component of membrane;GO:0005886//plasma membrane;GO:0016021//integral component of membrane;GO:0005886//plasma membrane	-	GO:0006810//transport;GO:0006810//transport	WP_024884647.1/3.3e-147/carbohydrate ABC transporter permease [Streptomyces sp. CNH189]
S139GL000062	978	4933.65	19908.6	2.01267	Up	6.45214e-72	2.65325e-74	known_mRNA	K00162|1|2.2e-174|616.7|strt:A8713_16105|pyruvate dehydrogenase E1 component beta subunit [EC:1.2.4.1]	-	GO:0003824//catalytic activity;GO:0003824//catalytic activity;GO:0003824//catalytic activity	GO:0008152//metabolic process;GO:0008152//metabolic process;GO:0008152//metabolic process	WP_048457151.1/9.6e-178/MULTISPECIES: alpha-ketoacid dehydrogenase subunit beta [Streptomyces]
S139GL001540	1161	1074.95	2527.58	1.23349	Up	7.36733e-16	9.83537e-17	known_mRNA	K03072|1|6.2e-14|84.0|mav:MAV_3468|preprotein translocase subunit SecD	-	-	-	WP_051490117.1/1.2e-214/MinD/ParA family protein [Streptomyces sp. CNH189]
S139GL005235	645	170.295	38.7667	-2.13514	Down	1.94428e-10	4.33458e-11	known_mRNA	K11904|1|1.6e-16|91.7|bpk:BBK_5241|type VI secretion system secreted protein VgrG	-	-	-	WP_024882789.1/3.6e-117/HNH endonuclease [Streptomyces sp. CNH189]
S139GL001901	234	4161.19	155.38	-4.74312	Down	2.22521e-55	2.05886e-57	known_mRNA	K12132|1|4.7e-06|55.5|gba:J421_1666|eukaryotic-like serine/threonine-protein kinase [EC:2.7.11.1]	-	-	-	WP_006135972.1/2.4e-34/MULTISPECIES: chaplin [Actinobacteria]
S139GL002852	1827	90.8336	29.3561	-1.62957	Down	1.99404e-06	6.69756e-07	known_mRNA	K01897|1|1.3e-308|1063.5|splu:LK06_028085|long-chain acyl-CoA synthetase [EC:6.2.1.3]	-	GO:0016874//ligase activity;GO:0016874//ligase activity;GO:0016874//ligase activity;GO:0003824//catalytic activity	GO:0008152//metabolic process;GO:0008152//metabolic process;GO:0008152//metabolic process;GO:0008152//metabolic process	WP_020699959.1/0.0e+00/long-chain fatty acid--CoA ligase [Streptomyces sp. FxanaD5]
S139GL002551	2349	1408.41	543.204	-1.3745	Down	3.12474e-22	2.37258e-23	known_mRNA	K06044|1|0.0e+00|1322.8|sls:SLINC_6559|(1->4)-alpha-D-glucan 1-alpha-D-glucosylmutase [EC:5.4.99.15]	-	-	-	WP_024884653.1/0.0e+00/malto-oligosyltrehalose synthase [Streptomyces sp. CNH189]
S139GL000905	861	383.586	1051.43	1.45474	Up	3.8892e-15	5.64331e-16	known_mRNA	K18455|1|1.8e-167|593.6|strf:ASR50_22700|mycothiol S-conjugate amidase [EC:3.5.1.115]	-	GO:0016787//hydrolase activity;GO:0008270//zinc ion binding	GO:0010126;GO:0010127	WP_048455912.1/1.1e-166/MULTISPECIES: mycothiol conjugate amidase Mca [Streptomyces]
S139GL002513	1452	1524.88	237.976	-2.67981	Down	3.35732e-65	1.87367e-67	known_mRNA	K01673|1|1.6e-91|342.0|mmas:MYMAC_004680|carbonic anhydrase [EC:4.2.1.1]	GO:0016021//integral component of membrane	GO:0008271//secondary active sulfate transmembrane transporter activity	-	WP_024884699.1/3.6e-258/SulP family inorganic anion transporter [Streptomyces sp. CNH189]
S139GL001609	561	199.184	94.7339	-1.07215	Down	3.65814e-07	1.13467e-07	known_mRNA	K02519|1|1.6e-07|61.6|strc:AA958_26305|translation initiation factor IF-2	-	-	-	WP_024885649.1/3.4e-71/hypothetical protein [Streptomyces sp. CNH189]
S139GL006841	345	0.647974	10.2817	3.988	Up	2.75658e-06	9.47764e-07	known_mRNA	K03088|1|1.6e-13|80.9|svt:SVTN_00735|RNA polymerase sigma-70 factor, ECF subfamily	-	-	-	WP_018556856.1/2.1e-15/sigma-70 family RNA polymerase sigma factor [Streptomyces sp. BoleA5]
S139GL001261	801	519.35	1077.38	1.05274	Up	1.71497e-15	2.41793e-16	known_mRNA	-	-	-	-	WP_024884555.1/2.9e-148/hypothetical protein [Streptomyces sp. CNH189]
S139GL001435	1497	3188.92	1169.37	-1.44734	Down	2.82316e-16	3.61135e-17	known_mRNA	K12132|1|4.7e-14|84.7|afs:AFR_39345|eukaryotic-like serine/threonine-protein kinase [EC:2.7.11.1];K03466|2|7.9e-14|84.0|bam:Bamb_2360|DNA segregation ATPase FtsK/SpoIIIE, S-DNA-T family;K08303|3|1.8e-13|82.8|sta:STHERM_c21690|putative protease [EC:3.4.-.-]	-	-	-	WP_024887949.1/3.7e-282/hypothetical protein [Streptomyces sp. CNH189]
S139GL004781	1209	2637.3	6809.08	1.3684	Up	1.71114e-11	3.463e-12	known_mRNA	K05792|1|6.8e-40|170.2|sbh:SBI_09307|tellurite resistance protein TerA;K05791|2|4.4e-39|167.5|tcu:Tcur_3190|tellurium resistance protein TerZ	-	-	GO:0006950//response to stress	WP_019522200.1/1.2e-209/transport-associated protein [Streptomyces sp. FxanaD5]
S139GL000677	183	45.1886	281.787	2.64058	Up	5.16735e-25	3.05837e-26	known_mRNA	K02907|1|5.5e-26|121.3|samb:SAM23877_4516|large subunit ribosomal protein L30	GO:0022625//cytosolic large ribosomal subunit;GO:0015934//large ribosomal subunit;GO:0015934//large ribosomal subunit;GO:0015934//large ribosomal subunit;GO:0005840//ribosome;GO:0015934//large ribosomal subunit;GO:0015934//large ribosomal subunit;GO:0015934//large ribosomal subunit;GO:0015934//large ribosomal subunit;GO:0015934//large ribosomal subunit;GO:0015934//large ribosomal subunit;GO:00159…	GO:0003735//structural constituent of ribosome;GO:0003735//structural constituent of ribosome;GO:0003735//structural constituent of ribosome;GO:0003735//structural constituent of ribosome;GO:0003735//structural constituent of ribosome;GO:0003735//structural constituent of ribosome;GO:0003735//structural constituent of ribosome;GO:0003735//structural constituent of ribosome;GO:0003735//structural …	GO:0006412//translation;GO:0006412//translation;GO:0006412//translation;GO:0006412//translation;GO:0006412//translation;GO:0006412//translation;GO:0006412//translation;GO:0006412//translation;GO:0006412//translation;GO:0006412//translation;GO:0006412//translation;GO:0006412//translation;GO:0006412//translation;GO:0006412//translation;GO:0006412//translation;GO:0006412//translation;GO:0006412//tra…	EKX68278.1/6.0e-25/ribosomal protein L30 [Streptomyces ipomoeae 91-03]
S139GL000990	1164	432.552	1042.32	1.26886	Up	5.4271e-14	8.72768e-15	known_mRNA	K02519|1|9.5e-15|86.7|acq:AM609_03670|translation initiation factor IF-2;K01708|4|8.1e-14|83.6|maqu:Maq22A_c21660|galactarate dehydratase [EC:4.2.1.42];K21449|5|2.3e-13|82.0|aun:AWM73_05835|trimeric autotransporter adhesin	-	-	-	WP_037723276.1/1.9e-217/membrane protein [Streptomyces sp. CNH189]
S139GL006457	1464	4661.17	12968.6	1.47626	Up	2.69481e-21	2.22424e-22	known_mRNA	K01262|1|2.0e-275|953.0|strf:ASR50_17175|Xaa-Pro aminopeptidase [EC:3.4.11.9]	-	GO:0004177//aminopeptidase activity;GO:0030145//manganese ion binding;GO:0004177//aminopeptidase activity;GO:0030145//manganese ion binding	-	WP_037723117.1/6.4e-279/peptidase M24 family protein [Streptomyces sp. CNH189]
S139GL000469	930	91.1461	23.7544	-1.93999	Down	3.97297e-08	1.10863e-08	known_mRNA	K00299|1|1.8e-101|374.4|strf:ASR50_20480|FMN reductase [EC:1.5.1.38]	-	-	-	KEG40678.1/2.0e-100/oxidoreductase [Streptomyces griseorubens]
S139GL006045	498	58.6291	28.1995	-1.05595	Down	0.0008286	0.000390278	known_mRNA	K02519|1|1.3e-13|81.6|strc:AA958_26305|translation initiation factor IF-2	-	-	-	WP_024886604.1/3.1e-76/hypothetical protein [Streptomyces sp. CNH189]
S139GL002157	1500	3238.77	8050.49	1.31363	Up	5.94706e-20	5.52869e-21	known_mRNA	K00375|1|2.4e-42|178.7|noa:BKM31_51355|GntR family transcriptional regulator / MocR family aminotransferase;K18907|3|6.1e-38|164.1|pyg:AWM70_07145|GntR family transcriptional regulator, regulator for abcA and norABC	-	GO:0003824//catalytic activity;GO:0003677//DNA binding;GO:0030170//pyridoxal phosphate binding;GO:0003700//DNA binding transcription factor activity	GO:0006351//transcription, DNA-templated	WP_024887314.1/1.4e-281/PLP-dependent aminotransferase family protein [Streptomyces sp. CNH189]
S139GL005487	936	1640.14	3878.93	1.24184	Up	5.94157e-10	1.39006e-10	known_mRNA	K21471|1|4.3e-18|97.4|cceu:CBR64_04160|peptidoglycan DL-endopeptidase CwlO [EC:3.4.-.-];K18930|3|4.8e-09|67.4|cet:B8281_04385|D-lactate dehydrogenase;K07061|5|1.1e-08|66.2|cag:Cagg_3815|CRISPR-associated protein Cmr1	GO:0016021//integral component of membrane;GO:0016021//integral component of membrane	-	-	WP_024887533.1/2.5e-167/hypothetical protein [Streptomyces sp. CNH189]
S139GL003007	1182	181.663	24.7649	-2.87489	Down	2.21801e-17	2.60598e-18	known_mRNA	K00121|1|1.3e-155|554.7|msm:MSMEG_6616|S-(hydroxymethyl)glutathione dehydrogenase / alcohol dehydrogenase [EC:1.1.1.284 1.1.1.1];K00001|3|1.6e-78|298.5|chu:CHU_1246|alcohol dehydrogenase [EC:1.1.1.1]	-	GO:0016491//oxidoreductase activity;GO:0008270//zinc ion binding	-	WP_024888142.1/1.3e-224/glutathione-dependent formaldehyde dehydrogenase [Streptomyces sp. CNH189]
S139GL002198	1368	2897.19	733.79	-1.98122	Down	2.84607e-48	3.38569e-50	known_mRNA	K02346|1|3.1e-214|749.6|sle:sle_57180|DNA polymerase IV [EC:2.7.7.7]	-	-	-	WP_093764900.1/1.1e-227/DNA polymerase IV [Streptomyces sp. F-7]
S139GL004858	1491	259.512	107.083	-1.27707	Down	1.37476e-11	2.76002e-12	known_mRNA	K00266|1|1.3e-271|940.3|strf:ASR50_09635|glutamate synthase (NADPH/NADH) small chain [EC:1.4.1.13 1.4.1.14]	-	GO:0004355//glutamate synthase (NADPH) activity;GO:0051536//iron-sulfur cluster binding;GO:0051536//iron-sulfur cluster binding;GO:0016639//oxidoreductase activity, acting on the CH-NH2 group of donors, NAD or NADP as acceptor	GO:0006537//glutamate biosynthetic process;GO:0006537//glutamate biosynthetic process	WP_024882452.1/5.7e-283/glutamate synthase subunit beta [Streptomyces sp. CNH189]
S139GL003643	924	40.1004	12.7504	-1.65307	Down	9.4936e-05	3.93324e-05	known_mRNA	K10242|1|3.4e-164|582.8|strf:ASR50_33490|cellobiose transport system permease protein	GO:0016021//integral component of membrane;GO:0005886//plasma membrane;GO:0016021//integral component of membrane;GO:0005886//plasma membrane	-	GO:0006810//transport;GO:0006810//transport	WP_024887050.1/2.6e-169/carbohydrate ABC transporter permease [Streptomyces sp. CNH189]
S139GL002763	894	43.3308	17.045	-1.34604	Down	0.000230637	0.000100364	known_mRNA	K21471|1|3.4e-12|77.8|cceu:CBR64_04160|peptidoglycan DL-endopeptidase CwlO [EC:3.4.-.-];K02519|2|2.9e-11|74.7|acq:AM609_03670|translation initiation factor IF-2;K18930|4|4.1e-10|70.9|cet:B8281_04385|D-lactate dehydrogenase	-	-	-	WP_024883889.1/3.1e-159/DUF72 domain-containing protein [Streptomyces sp. CNH189]
S139GL000628	282	107.693	243.451	1.17671	Up	1.25269e-08	3.31157e-09	known_mRNA	K03073|1|1.3e-39|167.2|spav:Spa2297_19605|preprotein translocase subunit SecE	GO:0016021//integral component of membrane;GO:0005622//intracellular;GO:0005886//plasma membrane;GO:0016021//integral component of membrane;GO:0005622//intracellular;GO:0005886//plasma membrane	GO:0015450//P-P-bond-hydrolysis-driven protein transmembrane transporter activity;GO:0015450//P-P-bond-hydrolysis-driven protein transmembrane transporter activity	GO:0065002//intracellular protein transmembrane transport;GO:0009306//protein secretion;GO:0006605//protein targeting;GO:0043952//protein transport by the Sec complex;GO:0065002//intracellular protein transmembrane transport;GO:0009306//protein secretion;GO:0006605//protein targeting;GO:0043952//protein transport by the Sec complex	WP_024883168.1/7.5e-43/preprotein translocase subunit SecE [Streptomyces sp. CNH189]
S139GL004134	1143	109.545	34.3007	-1.67522	Down	2.26178e-09	5.5905e-10	known_mRNA	K13787|1|1.9e-180|637.1|strf:ASR50_02645|geranylgeranyl diphosphate synthase, type I [EC:2.5.1.1 2.5.1.10 2.5.1.29]	-	GO:0016740//transferase activity	GO:0008299//isoprenoid biosynthetic process	WP_006130922.1/7.5e-182/MULTISPECIES: geranylgeranyl pyrophosphate synthase [Streptomyces]
S139GL005178	1227	1154.19	3625.84	1.65143	Up	1.55944e-30	6.115e-32	known_mRNA	K17474|1|3.9e-83|313.9|bby:CY96_28935|pulcherriminic acid synthase [EC:1.14.15.13]	-	-	-	WP_024882740.1/9.3e-231/cytochrome P450 [Streptomyces sp. CNH189]
S139GL005392	1008	287.393	115.601	-1.31387	Down	7.78789e-10	1.84146e-10	known_mRNA	K02519|1|9.4e-19|99.8|nsl:BOX37_21075|translation initiation factor IF-2	-	-	-	WP_024882935.1/2.9e-185/hypothetical protein [Streptomyces sp. CNH189]
S139GL004511	1383	42.6746	13.6804	-1.64127	Down	3.92775e-05	1.55576e-05	known_mRNA	K01183|1|6.1e-77|293.5|sesp:BN6_49780|chitinase [EC:3.2.1.14];K11904|3|2.4e-25|122.1|yro:CH64_3139|type VI secretion system secreted protein VgrG;K03466|4|5.8e-19|100.9|bgl:bglu_1g26620|DNA segregation ATPase FtsK/SpoIIIE, S-DNA-T family	-	GO:0008081//phosphoric diester hydrolase activity	GO:0006629//lipid metabolic process	WP_024885974.1/2.3e-257/phospholipase [Streptomyces sp. CNH189]
S139GL003338	456	60.1285	19.4676	-1.62698	Down	3.29688e-06	1.14356e-06	known_mRNA	K02982|1|4.5e-13|79.7|cwo:Cwoe_1346|small subunit ribosomal protein S3;K02519|5|1.1e-11|75.1|pmw:B2K_26470|translation initiation factor IF-2	-	-	-	WP_073935252.1/6.2e-63/protein archease [Streptomyces sp. CB02400]
S139GL000531	1338	146.789	941.537	2.68127	Up	1.32089e-33	3.95742e-35	known_mRNA	-	-	-	-	AQS68199.1/1.8e-182/hypothetical protein B1H29_15775 [Streptomyces pactum]
S139GL001800	1668	3048.43	6399.67	1.06993	Up	5.27988e-09	1.35002e-09	known_mRNA	K01937|1|2.2e-294|1016.1|sall:SAZ_12010|CTP synthase [EC:6.3.4.2]	-	GO:0005524//ATP binding;GO:0003883//CTP synthase activity;GO:0046872//metal ion binding;GO:0005524//ATP binding;GO:0003883//CTP synthase activity;GO:0046872//metal ion binding;GO:0005524//ATP binding;GO:0003883//CTP synthase activity;GO:0046872//metal ion binding	GO:0044210//'de novo' CTP biosynthetic process;GO:0006541//glutamine metabolic process;GO:0044210//'de novo' CTP biosynthetic process;GO:0006541//glutamine metabolic process;GO:0044210//'de novo' CTP biosynthetic process;GO:0006541//glutamine metabolic process	WP_093724152.1/0.0e+00/CTP synthase [Streptomyces sp. DI166]
S139GL004537	507	26.7001	60.764	1.18637	Up	0.000114749	4.80802e-05	known_mRNA	K03088|1|4.4e-17|93.2|mau:Micau_5278|RNA polymerase sigma-70 factor, ECF subfamily	-	GO:0003677//DNA binding;GO:0016987//sigma factor activity;GO:0003700//DNA binding transcription factor activity	GO:0006352//DNA-templated transcription, initiation	WP_024886000.1/1.6e-88/SigE family RNA polymerase sigma factor [Streptomyces sp. CNH189]
S139GL005512	1059	2353.89	810.853	-1.53753	Down	3.55281e-10	8.11892e-11	known_mRNA	K02519|1|6.0e-24|117.1|nsl:BOX37_21075|translation initiation factor IF-2	-	-	-	WP_024887509.1/2.2e-196/hypothetical protein [Streptomyces sp. CNH189]
S139GL003395	1206	50.2868	14.0965	-1.83485	Down	2.75658e-06	9.48142e-07	known_mRNA	K02519|1|1.5e-31|142.5|synr:KR49_05605|translation initiation factor IF-2;K06994|4|2.3e-27|128.6|sro:Sros_8829|putative drug exporter of the RND superfamily	GO:0016021//integral component of membrane	-	-	WP_024883462.1/6.0e-214/membrane protein [Streptomyces sp. CNH189]
S139GL006683	507	51.0863	18.0594	-1.50018	Down	0.000287789	0.000127051	known_mRNA	-	-	-	-	WP_030173231.1/7.1e-68/hypothetical protein [Streptomyces sp. NRRL S-813]
S139GL000491	708	437.036	1514.65	1.79316	Up	1.83846e-32	6.18311e-34	known_mRNA	K02519|1|3.7e-14|84.0|nbr:O3I_030540|translation initiation factor IF-2	-	-	-	WP_028959992.1/5.4e-122/histidine phosphatase family protein [Streptomyces sp. UNC401CLCol]
S139GL003296	1029	76.2228	27.8003	-1.45512	Down	6.14144e-06	2.20078e-06	known_mRNA	K21471|1|5.3e-17|94.0|cceu:CBR64_04160|peptidoglycan DL-endopeptidase CwlO [EC:3.4.-.-];K17675|3|1.3e-12|79.3|rce:RC1_2420|ATP-dependent RNA helicase SUPV3L1/SUV3 [EC:3.6.4.13];K02519|4|2.5e-11|75.1|rha:RHA1_ro06644|translation initiation factor IF-2	-	-	-	WP_024883555.1/4.4e-173/DUF3533 domain-containing protein [Streptomyces sp. CNH189]
S139GL003606	1560	176.075	474.002	1.4287	Up	1.98096e-15	2.81332e-16	known_mRNA	K07114|1|8.0e-251|871.3|strf:ASR50_33345|Ca-activated chloride channel homolog	-	-	-	WP_024887085.1/1.3e-272/VWA domain-containing protein [Streptomyces sp. CNH189]
S139GL004903	900	466.243	220.065	-1.08315	Down	1.53844e-09	3.7529e-10	known_mRNA	K02519|1|1.3e-16|92.4|lmoi:VV02_12390|translation initiation factor IF-2	-	-	-	WP_024882497.1/7.0e-167/hypothetical protein [Streptomyces sp. CNH189]
S139GL002735	843	46.2405	17.9077	-1.36858	Down	0.000579536	0.000266915	known_mRNA	K01431|1|2.6e-155|553.1|sma:SAVERM_1950|beta-ureidopropionase [EC:3.5.1.6]	-	GO:0016810//hydrolase activity, acting on carbon-nitrogen (but not peptide) bonds;GO:0016810//hydrolase activity, acting on carbon-nitrogen (but not peptide) bonds;GO:0016746//transferase activity, transferring acyl groups	GO:0006807//nitrogen compound metabolic process;GO:0006807//nitrogen compound metabolic process	WP_073948697.1/2.2e-154/acyltransferase [Streptomyces kebangsaanensis]
S139GL003232	174	138.701	14.4583	-3.262	Down	3.20297e-22	2.44901e-23	known_mRNA	-	-	-	-	SCD81721.1/4.1e-23/hypothetical protein GA0115238_126516 [Streptomyces sp. di50b]
S139GL005286	768	283.145	666.847	1.23582	Up	1.19042e-10	2.59623e-11	known_mRNA	K06203|1|2.7e-135|486.5|strf:ASR50_11600|CysZ protein	GO:0016021//integral component of membrane	-	-	WP_033272750.1/3.0e-134/MULTISPECIES: membrane protein [Actinobacteria]
S139GL005830	1686	1686.33	3479.79	1.04511	Up	2.44121e-19	2.38421e-20	known_mRNA	K08884|1|2.1e-265|919.8|sma:SAVERM_5100|serine/threonine protein kinase, bacterial [EC:2.7.11.1]	-	GO:0005524//ATP binding;GO:0004674//protein serine/threonine kinase activity;GO:0005524//ATP binding;GO:0004674//protein serine/threonine kinase activity	-	WP_024885328.1/0.0e+00/serine/threonine protein kinase [Streptomyces sp. CNH189]
S139GL005164	405	87.9625	23.5956	-1.89837	Down	4.73614e-09	1.20751e-09	known_mRNA	K02013|1|9.0e-13|78.6|strf:ASR50_11030|iron complex transport system ATP-binding protein [EC:3.6.3.34]	GO:0005886//plasma membrane	GO:0005524//ATP binding;GO:0015439//heme-transporting ATPase activity	-	WP_033273149.1/9.9e-12/MULTISPECIES: heme ABC transporter ATP-binding protein [Actinobacteria]
S139GL001739	570	104.514	332.148	1.66812	Up	5.28323e-15	7.81349e-16	known_mRNA	K00059|1|1.9e-53|214.2|strf:ASR50_08885|3-oxoacyl-[acyl-carrier protein] reductase [EC:1.1.1.100]	-	-	-	WP_024887168.1/1.7e-54/oxidoreductase [Streptomyces sp. CNH189]
S139GL005457	1305	1410.84	3294.63	1.22356	Up	5.18044e-15	7.65388e-16	known_mRNA	K21449|1|2.8e-15|88.6|aun:AWM73_05835|trimeric autotransporter adhesin	-	-	-	WP_093764848.1/2.5e-234/sugar phosphotransferase [Streptomyces sp. F-7]
S139GL006728	387	6.86898	0.824564	-3.05839	Down	0.000624304	0.000289551	known_mRNA	K06911|1|2.5e-60|236.5|sgb:WQO_33430|uncharacterized protein	-	-	-	WP_030627638.1/1.1e-60/pirin family protein [Streptomyces albus]
S139GL005981	594	1643.98	8244.45	2.32623	Up	1.36973e-27	6.65855e-29	known_mRNA	K02897|1|3.0e-89|333.2|strf:ASR50_19650|large subunit ribosomal protein L25	GO:0005840//ribosome;GO:0005840//ribosome	GO:0008097//5S rRNA binding;GO:0003735//structural constituent of ribosome;GO:0008097//5S rRNA binding;GO:0003735//structural constituent of ribosome	GO:0006412//translation;GO:0006412//translation	WP_024886539.1/1.1e-99/50S ribosomal protein L25 [Streptomyces sp. CNH189]
S139GL005902	1038	538.75	1491.05	1.46864	Up	4.03489e-15	5.87842e-16	known_mRNA	K16557|1|1.0e-39|169.5|mee:DA075_24435|succinoglycan biosynthesis protein ExoA [EC:2.4.-.-]	GO:0016021//integral component of membrane	GO:0016740//transferase activity	-	WP_024886468.1/1.7e-193/glycosyltransferase family 2 protein [Streptomyces sp. CNH189]
S139GL005193	531	171.091	405.616	1.24535	Up	3.26069e-11	6.77135e-12	known_mRNA	K07164|1|5.6e-87|325.5|strf:ASR50_11175|uncharacterized protein	-	-	-	WP_024882754.1/8.5e-88/hypothetical protein [Streptomyces sp. CNH189]
S139GL003270	603	124.69	38.9108	-1.6801	Down	4.16844e-11	8.74827e-12	known_mRNA	K03497|1|2.8e-10|70.9|scl:sce_pseudo_02|chromosome partitioning protein, ParB family;K02519|2|3.4e-08|63.9|synr:KR49_05605|translation initiation factor IF-2;K15928|3|2.9e-07|60.8|ksk:KSE_44640|bifunctional hydroxylase/dehydrase;K02343|5|1.4e-06|58.5|scw:TU94_17265|DNA polymerase III subunit gamma/tau [EC:2.7.7.7]	-	-	-	WP_078530932.1/4.0e-49/hypothetical protein [Streptomyces sp. PsTaAH-124]
S139GL004565	906	80.9906	25.7938	-1.65073	Down	2.73198e-08	7.503e-09	known_mRNA	K00218|1|3.6e-62|243.8|sen:SACE_1627|protochlorophyllide reductase [EC:1.3.1.33]	-	-	-	WP_031019127.1/2.3e-149/MULTISPECIES: short-chain dehydrogenase [Streptomyces]
S139GL000227	549	381.356	780.58	1.03341	Up	3.88801e-13	6.82929e-14	known_mRNA	K00762|1|2.7e-92|343.2|stsi:A4E84_21800|orotate phosphoribosyltransferase [EC:2.4.2.10]	-	GO:0000287//magnesium ion binding;GO:0004588//orotate phosphoribosyltransferase activity;GO:0000287//magnesium ion binding;GO:0004588//orotate phosphoribosyltransferase activity	GO:0044205//'de novo' UMP biosynthetic process;GO:0044205//'de novo' UMP biosynthetic process	WP_024885725.1/7.7e-92/orotate phosphoribosyltransferase [Streptomyces sp. CNH189]
S139GL003573	1338	177.61	739.211	2.05727	Up	2.42375e-30	9.57538e-32	known_mRNA	K02027|1|1.6e-220|770.4|sls:SLINC_7886|multiple sugar transport system substrate-binding protein	-	-	GO:0006810//transport	WP_024887112.1/7.3e-253/sugar ABC transporter substrate-binding protein [Streptomyces sp. CNH189]
S139GL001124	1248	295.326	65.7988	-2.16617	Down	8.02421e-23	5.89236e-24	known_mRNA	K01708|1|9.5e-21|106.7|maqu:Maq22A_c21660|galactarate dehydratase [EC:4.2.1.42];K00014|3|1.1e-19|103.2|samy:DB32_000011|shikimate dehydrogenase [EC:1.1.1.25]	GO:0016021//integral component of membrane	GO:0016787//hydrolase activity	-	WP_033272655.1/1.7e-208/MULTISPECIES: HD domain-containing protein [Actinobacteria]
S139GL000578	1653	3601.67	1214.06	-1.56882	Down	3.54308e-24	2.24272e-25	known_mRNA	K00343|1|3.8e-299|1031.9|strf:ASR50_20990|NADH-quinone oxidoreductase subunit N [EC:1.6.5.3]	GO:0016021//integral component of membrane;GO:0005886//plasma membrane	GO:0008137//NADH dehydrogenase (ubiquinone) activity;GO:0048038//quinone binding	GO:0042773//ATP synthesis coupled electron transport;GO:0006810//transport	WP_024883104.1/1.0e-301/NADH-quinone oxidoreductase subunit NuoN [Streptomyces sp. CNH189]
S139GL002741	1065	290.097	130.927	-1.14777	Down	9.43972e-10	2.24452e-10	known_mRNA	K03800|1|9.5e-187|657.9|sho:SHJGH_7169|lipoate---protein ligase [EC:6.3.1.20]	-	GO:0016874//ligase activity	GO:0006464//cellular protein modification process	WP_024883911.1/4.1e-198/lipoate--protein ligase family protein [Streptomyces sp. CNH189]
S139GL001680	1113	27.5878	12.0803	-1.19138	Down	0.0134517	0.00779365	known_mRNA	K01051|1|6.2e-181|638.6|strf:ASR50_09150|pectinesterase [EC:3.1.1.11]	GO:0005618//cell wall	GO:0030599//pectinesterase activity	GO:0042545//cell wall modification	WP_024887221.1/1.1e-190/pectinesterase [Streptomyces sp. CNH189]
S139GL003105	831	209.781	40.2827	-2.38065	Down	1.17866e-24	7.16648e-26	known_mRNA	K02026|1|3.5e-136|489.6|srn:A4G23_00289|multiple sugar transport system permease protein	GO:0016021//integral component of membrane;GO:0005886//plasma membrane	-	GO:0006810//transport	WP_024883716.1/7.2e-150/carbohydrate ABC transporter permease [Streptomyces sp. CNH189]
S139GL006148	2877	2029.54	864.795	-1.23072	Down	7.15736e-19	7.3266e-20	known_mRNA	K06911|1|2.6e-207|727.6|bug:BC1001_5033|uncharacterized protein	-	-	-	WP_024884222.1/0.0e+00/FAD-binding oxidoreductase [Streptomyces sp. CNH189]
S139GL004439	1155	164.491	389.902	1.2451	Up	1.44243e-06	4.77914e-07	known_mRNA	K06048|1|3.2e-164|583.2|stsi:A4E84_02130|glutamate---cysteine ligase / carboxylate-amine ligase [EC:6.3.2.2 6.3.-.-]	-	GO:0005524//ATP binding;GO:0004357//glutamate-cysteine ligase activity	GO:0042398//cellular modified amino acid biosynthetic process	WP_024885904.1/1.6e-200/glutamate--cysteine ligase [Streptomyces sp. CNH189]
S139GL004611	576	23.9793	9.81953	-1.28806	Down	0.00625393	0.00342317	known_mRNA	-	-	-	-	WP_024885083.1/6.2e-68/tautomerase [Streptomyces sp. CNH189]
S139GL003716	336	9.26577	1.26246	-2.87567	Down	0.000582479	0.000268442	known_mRNA	-	-	-	-	WP_051490051.1/4.6e-55/hypothetical protein [Streptomyces sp. CNH189]
S139GL000234	1047	239.739	105.813	-1.17995	Down	2.27387e-06	7.71091e-07	known_mRNA	K08303|1|7.5e-19|100.1|sta:STHERM_c21690|putative protease [EC:3.4.-.-];K11904|4|1.2e-16|92.8|bac:BamMC406_3019|type VI secretion system secreted protein VgrG	GO:0016021//integral component of membrane	-	-	WP_024885732.1/1.2e-149/hypothetical protein [Streptomyces sp. CNH189]
S139GL005929	1665	1607.87	5447.06	1.76033	Up	9.42697e-10	2.2401e-10	known_mRNA	K01712|1|3.2e-298|1028.9|sall:SAZ_18685|urocanate hydratase [EC:4.2.1.49]	GO:0005737//cytoplasm;GO:0005737//cytoplasm	GO:0016153//urocanate hydratase activity;GO:0016153//urocanate hydratase activity	GO:0019556//histidine catabolic process to glutamate and formamide;GO:0019557//histidine catabolic process to glutamate and formate;GO:0019556//histidine catabolic process to glutamate and formamide;GO:0019557//histidine catabolic process to glutamate and formate	WP_033276193.1/0.0e+00/urocanate hydratase [Actinospica acidiphila]
S139GL003883	849	16.6177	4.78637	-1.79572	Down	0.00501207	0.00270147	known_mRNA	K00453|1|2.2e-130|470.3|salb:XNR_5880|tryptophan 2,3-dioxygenase [EC:1.13.11.11];K12132|2|2.6e-14|84.7|afs:AFR_39345|eukaryotic-like serine/threonine-protein kinase [EC:2.7.11.1]	-	-	-	WP_093766595.1/6.0e-160/alpha/beta hydrolase [Streptomyces sp. F-7]
S139GL004057	846	165.868	2987.68	4.17092	Up	1.14479e-202	3.36259e-206	known_mRNA	K01531|1|2.1e-11|75.1|mfu:LILAB_26085|Mg2+-importing ATPase [EC:3.6.3.2];K21471|3|3.9e-10|70.9|cceu:CBR64_04160|peptidoglycan DL-endopeptidase CwlO [EC:3.4.-.-];K05555|5|5.1e-10|70.5|salj:SMD11_0679|cyclase [EC:4.-.-.-]	-	-	-	WP_024886854.1/8.6e-159/MBL fold metallo-hydrolase [Streptomyces sp. CNH189]
S139GL006553	1059	5276.94	992.961	-2.40989	Down	1.05787e-15	1.44027e-16	known_mRNA	K03230|1|4.3e-06|57.8|bpm:BURPS1710b_A0679|type III secretion protein V	GO:0016021//integral component of membrane	-	-	WP_053759376.1/9.1e-150/hypothetical protein [Streptomyces sp. AS58]
S139GL005077	936	1079.29	3461.48	1.68131	Up	8.7567e-26	4.95129e-27	known_mRNA	K03644|1|4.2e-178|629.0|strf:ASR50_10690|lipoyl synthase [EC:2.8.1.8]	GO:0005737//cytoplasm;GO:0005737//cytoplasm;GO:0005737//cytoplasm;GO:0005737//cytoplasm;GO:0005737//cytoplasm	GO:0051539//4 iron, 4 sulfur cluster binding;GO:0016992//lipoate synthase activity;GO:0046872//metal ion binding;GO:0051539//4 iron, 4 sulfur cluster binding;GO:0016992//lipoate synthase activity;GO:0046872//metal ion binding;GO:0051539//4 iron, 4 sulfur cluster binding;GO:0016992//lipoate synthase activity;GO:0046872//metal ion binding;GO:0051539//4 iron, 4 sulfur cluster binding;GO:0016992//lip…	GO:0009249//protein lipoylation;GO:0009249//protein lipoylation;GO:0009249//protein lipoylation;GO:0009249//protein lipoylation;GO:0009249//protein lipoylation	WP_033272910.1/4.5e-177/MULTISPECIES: lipoyl synthase [Actinobacteria]
S139GL002903	2049	555.741	107.277	-2.37307	Down	4.59464e-17	5.50628e-18	known_mRNA	K02355|1|0.0e+00|1238.8|strf:ASR50_29590|elongation factor G	-	-	-	WP_024883764.1/0.0e+00/elongation factor G [Streptomyces sp. CNH189]
S139GL006900	1035	432.379	173.498	-1.31738	Down	4.00412e-15	5.8277e-16	known_mRNA	K01501|1|6.7e-145|518.8|pdx:Psed_2545|nitrilase [EC:3.5.5.1]	-	GO:0016810//hydrolase activity, acting on carbon-nitrogen (but not peptide) bonds	GO:0006807//nitrogen compound metabolic process	WP_013674672.1/7.3e-144/nitrilase [Pseudonocardia dioxanivorans]
S139GL004549	228	182.447	35.2399	-2.37219	Down	2.44875e-17	2.89866e-18	known_mRNA	K16937|1|6.0e-30|134.8|sdv:BN159_8125|thiosulfate dehydrogenase [quinone] large subunit [EC:1.8.5.2]	-	-	-	WP_030227220.1/1.2e-30/DoxX family membrane protein [Streptomyces sp. NRRL WC-3626]
S139GL004150	492	108.962	50.5053	-1.10932	Down	0.000151539	6.44971e-05	known_mRNA	K03466|1|1.1e-07|62.0|bmul:NP80_2442|DNA segregation ATPase FtsK/SpoIIIE, S-DNA-T family;K06178|2|3.4e-06|57.0|sno:Snov_3918|23S rRNA pseudouridine2605 synthase [EC:5.4.99.22];K02519|4|3.4e-06|57.0|rha:RHA1_ro06644|translation initiation factor IF-2;K02343|5|5.8e-06|56.2|aau:AAur_0666|DNA polymerase III subunit gamma/tau [EC:2.7.7.7]	-	-	-	WP_024886782.1/4.5e-75/alpha/beta hydrolase [Streptomyces sp. CNH189]
S139GL005297	1551	230.878	1252.89	2.44006	Up	4.12542e-62	2.72645e-64	known_mRNA	K10548|1|9.3e-284|980.7|strf:ASR50_11655|putative multiple sugar transport system ATP-binding protein [EC:3.6.3.17]	-	GO:0005524//ATP binding;GO:0016887//ATPase activity;GO:0005524//ATP binding;GO:0016887//ATPase activity	-	WP_024882847.1/4.7e-288/sugar ABC transporter ATP-binding protein [Streptomyces sp. CNH189]
S139GL000798	534	84.1191	14.769	-2.50986	Down	2.52779e-13	4.36209e-14	known_mRNA	K19302|1|5.1e-64|249.2|sgu:SGLAU_20835|undecaprenyl-diphosphatase [EC:3.6.1.27]	-	-	-	WP_024883314.1/5.2e-93/phosphatase PAP2 family protein [Streptomyces sp. CNH189]
S139GL006820	384	28.4656	148.825	2.38632	Up	5.57918e-23	3.9822e-24	known_mRNA	K00046|1|8.6e-21|105.1|cnc:CNE_2c00560|gluconate 5-dehydrogenase [EC:1.1.1.69];K00059|2|1.1e-20|104.8|lis:LIL_10019|3-oxoacyl-[acyl-carrier protein] reductase [EC:1.1.1.100]	-	-	-	WP_051813596.1/3.1e-39/SDR family oxidoreductase [Streptomyces sp. NRRL S-340]
S139GL005160	807	413.728	958.751	1.21248	Up	5.05093e-13	8.93129e-14	known_mRNA	K01265|1|2.1e-141|506.9|snw:BBN63_25145|methionyl aminopeptidase [EC:3.4.11.18]	-	GO:0046872//metal ion binding;GO:0070006//metalloaminopeptidase activity;GO:0046872//metal ion binding;GO:0070006//metalloaminopeptidase activity;GO:0046872//metal ion binding;GO:0070006//metalloaminopeptidase activity	GO:0070084//protein initiator methionine removal;GO:0070084//protein initiator methionine removal;GO:0070084//protein initiator methionine removal	WP_030834050.1/2.8e-151/MULTISPECIES: type I methionyl aminopeptidase [Streptomyces]
S139GL001077	762	1385.07	165.765	-3.06275	Down	9.80421e-22	7.8186e-23	known_mRNA	K11749|1|4.8e-15|87.0|msd:MYSTI_02958|regulator of sigma E protease [EC:3.4.24.-];K03497|4|1.4e-14|85.5|bfa:Bfae_31910|chromosome partitioning protein, ParB family	-	-	-	WP_024884364.1/2.6e-146/hypothetical protein [Streptomyces sp. CNH189]
S139GL002200	2886	47023.4	98373.8	1.06489	Up	4.17249e-05	1.65821e-05	known_mRNA	K00281|1|0.0e+00|1797.7|scw:TU94_05625|glycine dehydrogenase [EC:1.4.4.2]	-	GO:0004375//glycine dehydrogenase (decarboxylating) activity	GO:0019464//glycine decarboxylation via glycine cleavage system	WP_006134304.1/0.0e+00/glycine dehydrogenase (aminomethyl-transferring) [Streptomyces gancidicus]
S139GL003449	1020	129.476	55.427	-1.22403	Down	5.04294e-07	1.58939e-07	known_mRNA	K13953|1|1.8e-182|643.7|strf:ASR50_32600|alcohol dehydrogenase, propanol-preferring [EC:1.1.1.1];K00001|2|9.7e-64|249.2|bxe:Bxe_B1066|alcohol dehydrogenase [EC:1.1.1.1]	-	GO:0016491//oxidoreductase activity;GO:0008270//zinc ion binding	-	WP_024883411.1/9.0e-187/hypothetical protein [Streptomyces sp. CNH189]
S139GL003850	1197	102.866	48.2609	-1.09184	Down	0.000108011	4.51776e-05	known_mRNA	K11717|1|1.0e-184|651.4|svl:Strvi_3367|cysteine desulfurase / selenocysteine lyase [EC:2.8.1.7 4.4.1.16]	-	-	-	WP_079031376.1/2.1e-219/aminotransferase class V-fold PLP-dependent enzyme [Streptomyces sp. 4F]
S139GL000603	393	82.9989	166.69	1.00601	Up	5.41047e-06	1.92771e-06	known_mRNA	K00330|1|6.4e-56|221.9|sxi:SXIM_21680|NADH-quinone oxidoreductase subunit A [EC:1.6.5.3]	GO:0016021//integral component of membrane;GO:0005886//plasma membrane;GO:0016021//integral component of membrane;GO:0005886//plasma membrane;GO:0016021//integral component of membrane;GO:0005886//plasma membrane;GO:0016021//integral component of membrane;GO:0005886//plasma membrane;GO:0016021//integral component of membrane;GO:0005886//plasma membrane	GO:0008137//NADH dehydrogenase (ubiquinone) activity;GO:0048038//quinone binding;GO:0008137//NADH dehydrogenase (ubiquinone) activity;GO:0048038//quinone binding;GO:0008137//NADH dehydrogenase (ubiquinone) activity;GO:0048038//quinone binding;GO:0008137//NADH dehydrogenase (ubiquinone) activity;GO:0048038//quinone binding;GO:0008137//NADH dehydrogenase (ubiquinone) activity;GO:0048038//quinone bi…	-	WP_030823404.1/6.1e-67/MULTISPECIES: NADH-ubiquinone oxidoreductase subunit 3 [Actinobacteria]
S139GL006019	837	286.599	119.609	-1.2607	Down	2.86776e-11	5.91746e-12	known_mRNA	K02003|1|8.9e-15|86.3|sct:SCAT_3830|putative ABC transport system ATP-binding protein;K21471|3|4.4e-14|84.0|cceu:CBR64_04160|peptidoglycan DL-endopeptidase CwlO [EC:3.4.-.-]	GO:0016021//integral component of membrane;GO:0016021//integral component of membrane	-	-	WP_024886578.1/2.0e-147/membrane protein [Streptomyces sp. CNH189]
S139GL004283	1221	242.84	51.6662	-2.23271	Down	2.44504e-18	2.62853e-19	known_mRNA	K00163|1|1.2e-193|681.0|sco:SCO7124|pyruvate dehydrogenase E1 component [EC:1.2.4.1]	-	GO:0004739//pyruvate dehydrogenase (acetyl-transferring) activity	-	WP_024887800.1/5.3e-234/pyruvate dehydrogenase (acetyl-transferring), homodimeric type [Streptomyces sp. CNH189]
S139GL006813	693	51.0008	19.4581	-1.39015	Down	7.57661e-05	3.09563e-05	known_mRNA	K07496|1|1.9e-15|88.2|salj:SMD11_6369|putative transposase;K03497|2|4.3e-07|60.5|scl:sce_pseudo_02|chromosome partitioning protein, ParB family;K03430|4|1.7e-06|58.5|maqu:Maq22A_2p40060|2-aminoethylphosphonate-pyruvate transaminase [EC:2.6.1.37];K01708|5|4.8e-06|57.0|maqu:Maq22A_c21660|galactarate dehydratase [EC:4.2.1.42]	-	-	-	WP_069776574.1/6.9e-122/IS5/IS1182 family transposase [Streptomyces puniciscabiei]
S139GL001185	1458	152.746	40.9238	-1.90012	Down	1.23071e-10	2.69314e-11	known_mRNA	K05364|1|5.4e-209|732.3|sle:sle_24400|penicillin-binding protein A	-	GO:0008658//penicillin binding	-	WP_019522950.1/9.0e-249/penicillin-binding protein 2 [Streptomyces sp. FxanaD5]
S139GL000516	1308	294.909	49.51	-2.57448	Down	1.00381e-27	4.77652e-29	known_mRNA	K00059|1|1.3e-225|787.3|strf:ASR50_20670|3-oxoacyl-[acyl-carrier protein] reductase [EC:1.1.1.100]	-	GO:0102131//3-oxo-glutaryl-[acp] methyl ester reductase activity;GO:0102132//3-oxo-pimeloyl-[acp] methyl ester reductase activity;GO:0004316//3-oxoacyl-[acyl-carrier-protein] reductase (NADPH) activity;GO:0102131//3-oxo-glutaryl-[acp] methyl ester reductase activity;GO:0102132//3-oxo-pimeloyl-[acp] methyl ester reductase activity;GO:0004316//3-oxoacyl-[acyl-carrier-protein] reductase (NADPH) acti…	-	WP_024883049.1/1.4e-232/3-oxoacyl-ACP reductase [Streptomyces sp. CNH189]
S139GL004035	1275	146.358	430.116	1.55523	Up	2.89458e-17	3.43915e-18	known_mRNA	K01198|1|1.8e-59|235.3|beba:BWI17_02655|xylan 1,4-beta-xylosidase [EC:3.2.1.37];K01209|1|1.8e-59|235.3|beba:BWI17_02655|alpha-N-arabinofuranosidase [EC:3.2.1.55];K03466|2|9.1e-19|100.1|bmj:BMULJ_02308|DNA segregation ATPase FtsK/SpoIIIE, S-DNA-T family;K08303|4|1.7e-12|79.3|sta:STHERM_c21690|putative protease [EC:3.4.-.-];K06994|5|6.3e-12|77.4|sro:Sros_8829|putative drug exporter of the RND super…	-	-	-	WP_086701944.1/2.8e-193/G-D-S-L family lipolytic protein [Streptomyces vinaceus]
S139GL004522	1491	1422.87	618.32	-1.20238	Down	1.22728e-20	1.07497e-21	known_mRNA	K02519|1|2.4e-18|99.0|gob:Gobs_3966|translation initiation factor IF-2;K06236|3|3.2e-15|88.6|psea:WY02_18565|collagen, type I, alpha;K18930|4|2.1e-14|85.9|cet:B8281_04385|D-lactate dehydrogenase	-	-	-	WP_024885985.1/7.2e-286/hypothetical protein [Streptomyces sp. CNH189]
S139GL001601	1596	841.114	102.944	-3.03044	Down	4.74072e-56	4.03821e-58	known_mRNA	K01263|1|9.4e-21|107.1|xcv:XCV3437|cytosol alanyl aminopeptidase [EC:3.4.11.14]	-	-	-	WP_024885656.1/5.3e-303/zinc metalloprotease [Streptomyces sp. CNH189]
[truncated: 1,444 more rows]
